# Supplementary material for: Systems-Level Analysis of Oxygen Exposure in Zymomonas mobilis: Implications for Isoprenoid Production
Source: mSystems. 2019 Feb 12;4(1):e00284-18. doi: 10.1128/mSystems.00284-18 (PMC6372839; doi:10.1128/mSystems.00284-18)
Supplement: TABLE S1 [file mSystems.00284-18-st001.xlsx]

## Sheet: Table_S1
	An 0	An 30	An 60	An 120	O2 0	O2 1	O2 5	O2 10	O2 15	O2 30	O2 45	O2 60	O2 120	p-value	FDR
2-Dehydro-3-deoxy-arabino-heptonate-7P	0	-0.0853714	-0.143403	-0.933175	0	0.412538	-0.115029	0.094328	-0.192573	-0.275206	-0.0911888	-0.287705	-0.313677	0.232891	0.250015
3-Dehydroquinate	0	0.119511	0.264028	0.334025	0	0.141519	-0.222928	-0.307392	-0.284327	-0.297679	-0.339083	-0.294064	-0.138301	0.0796261	0.0937533
3-Dehydroshikimate	0	0.131401	0.0604382	0.246995	0	0.117435	-0.0792415	-0.330908	-0.0968005	-0.359764	-0.217759	-0.244725	-0.0248539	0.157502	0.176887
3-Phospho-Glycerate	0	0.0329431	0.027123	-0.038432	0	0.407626	0.601354	0.441832	0.434912	0.407237	0.481911	0.475708	0.207192	6.21e-06	1.33e-05
6-phosphogluconate	0	0.253235	0.257628	-0.179831	0	0.156996	0.378762	0.567795	0.368289	0.327729	0.360815	0.356175	0.21255	0.0534725	0.0639917
Acetyl Coenzyme A	0	0.106446	0.124666	-0.0204458	0	-0.316952	-0.252135	-0.669835	-0.485412	-0.51437	-0.607864	-0.682133	-0.390588	0.00162648	0.00228333
Acetyl-Ornithine	0	0.414628	0.394492	0.535921	0	0.0904038	0.0650832	-0.399523	-0.217778	-1.10545	-1.37143	-1.62047	-2.23235	2.2e-16	1.34e-15
Aconitate	0	-0.0196833	0.364567	0.747579	0	-0.16884	-0.310837	-0.807764	-0.482622	-0.522934	-0.61242	-0.445454	0.0954159	3.35e-05	6.11e-05
ADP	0	0.270211	0.21376	-0.00889805	0	-0.69893	-0.368933	-1.07071	-0.836801	-0.95786	-1.11845	-0.948904	-1.0101	0.0389279	0.0473623
Alanine	0	-0.163813	-0.192746	0.443851	0	-0.0145664	-0.0360805	-0.589799	-0.0600528	0.138411	-0.00304234	0.13961	-0.0353941	0.459116	0.485732
alpha-ketoglutarate	0	-0.0196373	-0.00132908	-0.479178	0	0.526998	0.526406	0.321563	0.416463	0.434017	0.480788	0.389945	0.698946	7.18e-06	1.5e-05
AMP	0	0.187036	0.150433	0.255537	0	-0.857505	-0.702043	-1.45985	-0.809335	-1.07538	-1.10847	-1.05312	-1.05465	0.000852061	0.00128508
Asparagine	0	-0.0642251	-0.00115873	-0.114666	0	-0.0418557	-0.197103	0.0158482	-0.0719157	-0.00760357	0.149037	0.310393	0.821896	3.2e-09	9.74e-09
Aspartic acid	0	0.0101208	0.00988976	-0.0860994	0	0.39023	0.663475	0.510627	0.54465	0.526642	0.382706	0.486486	0.265309	1.29e-06	3.26e-06
ATP	0	-0.24132	-0.144423	-0.468952	0	-0.0468561	0.0675109	-0.38068	-0.345823	-0.377921	-0.769569	-0.670309	-0.518786	0.00208916	0.00287752
Bisphospho-glycerate	0	0.148208	0.385884	-0.139487	0	0.48265	1.21714	1.32404	1.19449	1.37542	1.40782	1.29671	0.818149	6.55e-15	2.81e-14
CDP-MEP	0	0.289957	0.208732	-0.287191	0	-0.195055	0.440569	1.10957	1.01801	0.413732	-0.0151821	0.23924	-0.398003	2.14e-06	4.89e-06
Citrate	0	-0.55764	-0.678227	-1.09621	0	-0.0103005	0.10561	0.0238626	0.103323	0.0542991	0.131743	-0.00895993	-0.0291949	0.903419	0.91381
Citrulline	0	-0.0965587	-0.111433	-0.212149	0	0.386492	0.73575	0.774502	0.746483	0.431966	0.408568	0.205841	-0.485043	6.66e-16	3.47e-15
CMP	0	0.0479851	-0.00250671	-0.228355	0	-0.161751	0.0919423	-0.0555716	0.15559	-0.0772346	-0.333105	-0.280345	-0.574042	1.73e-06	4.08e-06
CTP	0	-0.191566	-0.333683	-0.793935	0	-0.1757	0.389626	-0.0763781	0.255197	0.270627	-0.261523	-0.294972	0.153612	0.136109	0.155249
dCTP	0	-0.25892	-0.383617	-0.852131	0	-0.780531	-0.838769	-1.54678	-0.890902	-0.751728	-1.29361	-1.06229	-1.59858	0.000107773	0.000178804
Dihydroorotate	0	0.0853937	0.116824	0.10263	0	-0.616265	-0.49652	-0.506609	-0.546896	-0.832499	-0.706021	-0.442969	-0.59256	0.00681465	0.00872754
dTTP	0	-0.19373	-0.146456	-0.648093	0	0.332974	0.178631	-0.36923	-0.203528	-0.0832438	-0.430712	-0.392926	-0.730815	0.000294816	0.000478258
DXP	0	0.00439237	-0.0879845	-0.292987	0	-0.0446097	-0.0593776	0.0574635	-0.0343867	-0.468914	-0.377626	0.0495318	0.406415	1.24e-14	5.04e-14
Fructose 6-phosphate	0	-0.0925481	-0.259371	-0.632155	0	0.110617	0.442364	0.297601	0.315364	0.166356	0.103489	0.0566503	-0.464011	1.64e-12	5.71e-12
Fumarate	0	-0.0425671	-0.0834664	-0.151075	0	0.152484	0.0659917	-0.154338	0.0245513	-0.132177	-0.0870001	0.0166651	0.110549	0.66067	0.679281
Gluconate	0	-0.133429	-0.28735	-0.470077	0	0.963252	1.3404	1.67679	2.12771	2.46475	2.87798	3.17426	4.18257	2.2e-16	1.34e-15
Glucose-6-phosphate	0	-0.105504	-0.194823	-0.362898	0	0.0770812	0.352274	0.101869	0.268548	0.097438	0.0200875	0.0034817	-0.494542	4.37e-09	1.28e-08
Glutamate	0	-0.0533384	-0.208179	-0.545333	0	0.196837	0.204365	0.189986	0.155239	0.127745	0.265227	0.128727	-0.185067	3.86e-06	8.54e-06
Glutamine	0	0.0460277	0.0893888	-0.0623194	0	-0.191656	-0.493203	-0.185435	-0.266458	-0.176484	0.0275581	0.0584735	1.1863	8.88e-16	4.32e-15
Glutathione disulfide	0	0.473022	0.557051	0.957344	0	0.273662	0.454014	0.783251	0.914601	1.10267	1.11896	0.893627	-0.507696	6.66e-16	3.47e-15
Glutatione (reduced)	0	-0.0302177	-0.0313055	-0.0928623	0	0.112231	0.186865	0.48102	0.369444	0.479645	0.379568	0.211676	-0.639821	2.2e-16	1.34e-15
Glycerate	0	-0.128423	0.0290672	0.156009	0	-0.231519	0.00799895	-0.45723	-0.02464	-0.240411	-0.321205	0.0231401	-0.0572214	0.544202	0.567525
Glycerol-3-phosphate	0	0.054918	-0.0373648	0.015486	0	0.0107446	0.112809	0.131471	-0.0795609	-0.2111	-0.0671934	-0.170715	0.16636	2.49e-05	4.77e-05
GTP	0	-0.14753	-0.278455	-0.542603	0	-0.0316621	0.449807	-0.287742	-0.000983315	-0.155207	-0.577108	-0.460882	-0.654077	0.00296487	0.00393519
HMBDP	0	-0.930791	-0.414023	-0.054166	0	0.318002	0.939842	1.60366	3.17967	3.24474	0.987487	0.657876	-0.0871133	6.61e-11	2.1e-10
Homocysteine	0	-0.207367	0.0973873	0.0486332	0	1.35643	0.25406	1.09476	0.411697	1.43844	2.32901	2.07995	3.4226	3.11e-12	1.03e-11
IDP_DMADP	0	0.0194887	-0.223673	-0.941053	0	-0.982986	-0.881583	-1.56236	-0.381669	0.122507	0.153798	0.0535139	-0.753961	4.52e-07	1.22e-06
IMP	0	0.0562727	-0.1524	-0.486149	0	-0.457953	-0.501905	-0.482861	-0.798514	-0.6444	-0.699509	-0.896499	-1.2742	2.44e-05	4.77e-05
Isoleucine	0	0.202663	0.291919	0.588481	0	0.170753	0.807607	1.78477	1.63459	1.31186	1.34274	1.22454	1.20156	2.2e-16	1.34e-15
KDPG	0	0.123455	0.0313183	-0.2078	0	0.318126	-0.0395622	-0.50255	-0.48502	-0.457341	-0.403907	-0.284584	0.0795796	4.37e-05	7.41e-05
Leucine	0	0.00719857	0.00686627	0.0122563	0	-0.0724079	-0.782329	-0.238921	-0.17829	0.673749	0.889791	0.665175	0.57323	1.11e-16	1.34e-15
Malate	0	-0.10419	-0.0957237	-0.267933	0	-0.304285	-0.081878	-0.412692	-0.306687	-0.439321	-0.438288	-0.531673	-0.625181	1.42e-08	3.98e-08
MEcDP	0	0.01674	-0.0534781	-0.309482	0	0.564796	2.2965	4.81877	5.55491	4.86443	2.14545	1.80675	1.40167	2.2e-16	1.34e-15
MEP	0	-0.0673072	-0.166767	-0.940339	0	0.00908599	-0.16232	-0.186258	-0.23537	-0.637757	-0.733244	-0.366309	-1.18544	1.21e-06	3.14e-06
Methionine	0	-0.100998	-0.176344	-0.386085	0	-0.254957	-0.380095	-0.617726	-0.732019	-0.861584	-0.535227	-0.750084	-1.48893	2.2e-16	1.34e-15
NAD+	0	-0.0740202	0.0987737	0.0496889	0	0.0291843	0.0245863	-0.221017	-0.100257	-0.0746205	-0.17375	0.00616007	0.0496741	0.91381	0.91381
NADH	0	-0.628106	-0.22612	-1.59695	0	-1.42246	-0.815239	NA	-2.09248	-3.68248	NA	-2.4646	-2.45022	0.00283824	0.00383688
NADP+	0	-0.189423	-0.223351	-0.556631	0	0.101995	0.565544	0.245976	0.34732	0.513467	0.220256	0.455978	0.887599	0.0138394	0.0171233
NADPH	0	0.35396	-0.571293	-0.484225	0	0.614774	1.03074	NA	0.326358	0.401478	NA	0.463822	0.360044	0.183225	0.202657
Ornithine	0	0.211574	0.360422	0.425253	0	0.405953	0.226311	0.088717	0.00546255	-0.547559	-0.863963	-0.932578	-1.59579	2.2e-16	1.34e-15
Phenylalanine	0	0.160351	0.360283	0.60342	0	0.0926122	-0.489853	-0.656796	-0.867013	-1.25754	-0.916529	-0.778866	-1.10628	4.86e-14	1.87e-13
phenylpyruvate	0	0.144519	0.425666	0.687528	0	0.292448	-0.208119	-0.420231	-0.302235	-0.477986	-0.487805	-0.467451	0.015055	0.000862589	0.00128508
Phosphoenolpuruvate	0	0.1321	0.219816	0.431778	0	0.634056	0.749867	0.377708	0.569665	0.748759	0.853404	0.607342	0.991374	3.9e-05	6.78e-05
pyruvate	0	-0.101057	-0.0495808	-0.574037	0	0.226837	0.112234	-0.0254554	-0.0246574	-0.110671	-0.0423049	-0.01701	0.33831	0.000630481	0.000979257
Ribose 5-phosphate	0	-0.510382	-1.18891	-2.49251	0	-0.0539343	0.342162	0.962873	0.0266983	-0.331709	-0.464651	-0.740904	-0.179494	0.00539421	0.00703174
Ribulose 5-phosphate	0	-0.291311	-0.849668	-1.78916	0	0.628326	1.27233	1.80731	1.11386	0.848521	0.585657	0.117333	0.372163	3.79e-05	6.74e-05
Sedheptulose 7-phosphate	0	0.120592	-0.530385	-1.42517	0	0.20794	1.14798	2.54048	1.12125	1.28292	0.934135	0.697518	0.299315	3.12e-05	5.84e-05
Serine	0	-0.341008	-0.0212357	0.213037	0	0.201087	1.05171	1.21149	1.2318	0.969633	0.752423	0.690605	0.152651	2.2e-16	1.34e-15
Shikimate	0	0.154758	0.196054	0.249452	0	0.0922643	-0.227333	-0.404587	-0.2912	-0.69212	-0.715839	-0.48685	-0.343743	0.00146493	0.0021388
Shikimate 3-phosphate	0	-0.152961	-0.429474	-1.20467	0	0.0730703	-0.237695	0.797192	-0.443704	-1.2444	-1.35128	-1.43414	-2.49547	2.2e-16	1.34e-15
Succinate	0	0.0159034	0.0455053	-0.14742	0	0.167445	-0.0085978	-0.134365	-0.198115	-0.506626	-0.482496	-0.499644	-0.638427	1.14e-12	4.16e-12
Threonine	0	0.120678	0.221899	0.458422	0	0.134026	0.3337	0.563741	0.668991	0.79611	0.758913	0.786123	0.965059	3.77e-15	1.72e-14
Tryptophan	0	0.196258	-0.37383	0.134731	0	-0.543105	-0.634891	NA	-0.692961	-1.03162	NA	-0.845126	-0.725853	0.0108368	0.0136394
Tyrosine	0	0.0641277	0.28104	0.468777	0	0.103849	-0.432202	-0.663782	-0.839531	-1.25523	-0.931759	-0.903632	-1.24879	2.2e-16	1.34e-15
UDP	0	0.203027	0.08998	0.143143	0	-0.89625	-0.449697	-1.20551	-0.374361	-0.591681	-0.84366	-0.545863	-1.24537	0.125403	0.145308
UDP-glucuronate	0	-0.0368646	-0.0803665	-0.55929	0	0.00393665	0.299355	0.113687	0.358184	0.647513	0.616106	0.601455	0.188006	0.000554808	0.000880456
UDP-N-acetylglucosamine	0	0.0512385	-0.0432426	-0.455234	0	-0.0771979	0.134579	0.455338	0.477804	0.485044	0.410435	0.224827	0.0529202	1.16e-05	2.36e-05
Uridine	0	-0.154503	-0.224821	-0.493953	0	-0.655723	-0.746986	-0.751675	-0.392553	-0.471945	-0.565968	-0.398041	-0.355381	1.52e-06	3.71e-06
UTP	0	-0.106945	-0.0780726	-0.544465	0	-0.107916	0.143243	-0.222594	0.0707123	-0.0360943	-0.395829	-0.395508	-0.562112	0.00154367	0.00220956
Valine	0	0.0334249	0.216091	0.336115	0	0.0679631	0.395879	1.7597	1.14807	0.694576	0.896671	0.780845	0.522814	2.2e-16	1.34e-15
