# Supplementary material for: Systems-Level Analysis of Oxygen Exposure in Zymomonas mobilis: Implications for Isoprenoid Production
Source: mSystems. 2019 Feb 12;4(1):e00284-18. doi: 10.1128/mSystems.00284-18 (PMC6372839; doi:10.1128/mSystems.00284-18)
Supplement: TABLE S2 [file mSystems.00284-18-st002.xlsx]

## Sheet: Table_S2
		Protein											mRNA
locus tag	gene	O2_0	O2_5	O2_15	O2_30	O2_60	O2_120	An_0	An_60	An_120	p-value	FDR	O2_0	O2_5	O2_15	O2_30	O2_45	O2_60	O2_120	An_0	An_60	An_120	p-value	FDR
ZMO0001	TonB-dependent receptor plug	0	-0.0760735	-0.0385235	-0.347566	-0.213212	-0.0410622	0	-0.28585	-0.803382	0.405689	0.475005	0	-0.108755	1.03648	0.454967	0.650056	0.130137	0.485632	0	0.20159	-0.243434	0.347279	0.369653
ZMO0002	Aminotransferase class I and II	0	-0.080397	-0.190988	-0.22668	0.00954604	0.191402	0	0.0213774	-0.293455	0.340314	0.409671	0	-0.100805	0.37776	0.00885941	0.337316	0.120669	0.226269	0	0.32473	0.204705	0.350493	0.372657
ZMO0003	Adenylyl-sulfate kinase (EC 2.7.1.25) (APS kinase) (ATP adenosine-5'-phosphosulfate 3'-phosphotransferase) (Adenosine-5'-phosphosulfate kinase)	0	-0.101052	-0.0399176	-0.125175	0.00393081	0.218008	0	0.327421	0.0148911	0.0701509	0.117017	0	0.0439757	0.484879	-0.0487074	0.195817	0.207455	0.314105	0	0.15221	-0.0578848	0.244682	0.264446
ZMO0004	Sulfate adenylyltransferase subunit 1 (EC 2.7.7.4) (ATP-sulfurylase large subunit) (Sulfate adenylate transferase) (SAT)	0	0.0668858	0.0517107	-0.161567	-0.0790138	0.15915	0	0.207103	-0.0853038	0.27857	0.348291	0	0.0973355	1.39946	0.663206	0.64198	0.295531	0.707435	0	0.0457578	-1.0708	0.242323	0.262195
ZMO0005	Sulfate adenylyltransferase subunit 2 (EC 2.7.7.4) (ATP-sulfurylase small subunit) (Sulfate adenylate transferase) (SAT)	0	0.0397971	0.0034147	-0.0596928	0.152425	0.333434	0	0.126144	-0.111333	0.0474899	0.0863106	0	-0.013963	1.06121	0.997178	0.525161	0.133595	0.690447	0	0.0161184	-1.37111	0.245924	0.265637
ZMO0006	Siroheme synthase [Includes: Uroporphyrinogen-III C-methyltransferase (Urogen III methylase) (EC 2.1.1.107) (SUMT) (Uroporphyrinogen III methylase) (UROM); Precorrin-2 dehydrogenase (EC 1.3.1.76); Sirohydrochlorin ferrochelatase (EC 4.99.1.4)]	0	-0.0420454	-0.113218	-0.22172	-0.134143	0.0892519	0	0.103651	-0.13404	0.226971	0.29596	0	-0.0904006	0.738094	0.909421	0.179881	0.0330148	0.448875	0	-0.0621356	-1.95706	0.156527	0.173818
ZMO0007	Phosphoadenosine phosphosulfate reductase (EC 1.8.4.8) (3'-phosphoadenylylsulfate reductase) (PAPS reductase, thioredoxin dependent) (PAPS sulfotransferase) (PAdoPS reductase)	0	0.0314594	-0.10889	-0.109054	0.0206718	0.219831	0	0.115404	0.0423866	0.220761	0.290114	0	0.172258	1.55722	0.551462	1.07656	0.40822	0.875302	0	-0.243312	-0.582597	0.0365724	0.0500593
ZMO0008	Sulfite reductase [NADPH] hemoprotein beta-component (SiR-HP) (SiRHP) (EC 1.8.1.2)	0	0.00256134	-0.0342097	-0.109786	-0.0377034	0.0239457	0	0.117306	-0.0345607	0.833976	0.848993	0	0.0452243	1.42353	0.519458	0.775895	0.224591	0.734396	0	-0.095899	-1.13251	0.0765349	0.0912845
ZMO0009	Sulfite reductase [NADPH] flavoprotein alpha-component (SiR-FP) (EC 1.8.1.2)	0	0.0780682	0.0432808	-0.0689401	-0.0600212	0.109306	0	0.0258319	-0.0451083	0.224924	0.293533	0	0.173518	1.61125	1.14698	1.02856	0.261899	0.933716	0	-0.135678	-1.70822	0.0454919	0.059283
ZMO0011	Uncharacterized protein	0	-0.0268708	-0.00371897	0.0762927	0.342298	0.309446	0	0.138139	-0.0752278	0.000787624	0.00326	0	0.0424689	0.133441	-0.0261023	-0.201935	-0.112399	-0.179547	0	-0.381356	-0.122724	0.0507472	0.0647982
ZMO0012	Oxygen-independent coproporphyrinogen III oxidase (EC 1.3.99.22)	0	-0.0579982	0.0501723	-0.130657	-0.115892	-0.137649	0	0.0455085	-0.0890304	0.308297	0.37858	0	-0.0192361	-0.105061	-0.0918028	-0.0777407	0.0948324	0.0739931	0	0.157528	0.120955	0.102074	0.118256
ZMO0013	dITP/XTP pyrophosphatase (EC 3.6.1.66) (Non-canonical purine NTP pyrophosphatase) (Non-standard purine NTP pyrophosphatase) (Nucleoside-triphosphate diphosphatase) (Nucleoside-triphosphate pyrophosphatase) (NTPase)	0	0.0612522	0.0584409	-0.192138	-0.324373	-0.400213	0	-0.201617	-0.335982	0.0547109	0.0961236	0	-0.165521	-0.0645021	-0.307747	-0.479717	-0.257944	-0.0661348	0	0.0222369	-0.0055252	0.738157	0.756063
ZMO0014	Ribonuclease PH (RNase PH) (EC 2.7.7.56) (tRNA nucleotidyltransferase)	0	-0.0260733	-0.07864	-0.0148575	-0.00483556	0.132153	0	0.260192	0.351654	0.375099	0.444412	0	-0.0321645	-0.0229818	-0.319797	-0.713155	-0.301515	0.0242556	0	1.0103	0.0164205	0.901236	0.905047
ZMO0015	Heat-inducible transcription repressor HrcA	0	0.126367	0.622117	0.599743	0.380871	0.323023	0	0.166619	0.553162	0.00325648	0.00995177	0	0.10734	0.57061	0.36286	0.00603868	0.0150181	0.0911257	0	-0.317411	-0.492107	6.58e-05	0.000661604
ZMO0016	Protein GrpE (HSP-70 cofactor)	0	-0.0245033	-0.0687087	0.167506	0.152798	0.212063	0	0.0607006	0.30537	0.0198209	0.0416686	0	0.270637	0.768305	0.682953	-0.126594	-0.159801	0.0895799	0	-0.608044	-0.649543	0.128096	0.14487
ZMO0017	Fmu (Sun) domain protein	0	0.00130432	-0.043942	0.203006	0.282777	0.251115	0	-0.0230404	0.0616311	1.45719e-05	0.000151759	0	0.218724	0.63331	0.509752	-0.0468555	0.00389903	0.0198214	0	-0.306135	-0.453971	0.000430581	0.00244941
ZMO0018	Ribulose-phosphate 3-epimerase (EC 5.1.3.1)	0	0.356711	0.413973	0.604561	0.721353	0.530531	0	0.189991	-0.273823	0.0973528	0.152285	0	0.0908133	0.453011	0.143043	-0.129685	0.00207938	-0.15722	0	-0.375218	-0.210288	0.353119	0.375238
ZMO0019	Heparinase II/III family protein	0	0.155188	0.16052	0.0895999	0.0485046	0.161844	0	-0.0400957	-0.0886487	0.405324	0.475005	0	-0.0417997	0.186306	-0.0347872	-0.133149	-0.0345774	-0.0830111	0	-0.22867	-0.178482	0.0555073	0.0695214
ZMO0020	Uncharacterized protein	0	0.0334182	-0.044454	-0.0914069	-0.25613	-0.57012	0	0.231984	0.876188	0.00197271	0.00663015	0	-0.0638647	-0.243006	-0.116967	0.0722276	0.0929095	0.226379	0	0.155337	-0.140022	0.0135411	0.0260371
ZMO0021	Uncharacterized protein	0	0.03277	0.0752663	-0.0522738	-0.156214	-0.327658	0	0.26262	0.994619	1.93974e-05	0.000181754	0	-0.0625075	-0.170085	-0.0596535	0.0141656	0.11912	0.255857	0	0.119339	-0.248416	0.0446568	0.0584019
ZMO0022	Uncharacterized protein	0	0.0122211	-0.18857	-0.066428	0.0396053	-0.0814072	0	0.342189	1.07354	0.328482	0.397848	0	0.0150262	-0.142659	-0.0649704	-0.02453	0.00267558	0.164443	0	-0.0890374	-0.458338	0.0228757	0.0359801
ZMO0023	Transcriptional regulator, AsnC family	0	0.468652	0.272586	0.318589	0.172661	0.430102	0	-0.207998	0.256279	0.544896	0.596892	0	-0.139549	-0.138411	-0.0767661	-0.143746	-0.146357	-0.0865895	0	-0.162566	-0.21165	0.0161036	0.029112
ZMO0026	Sel1 domain protein repeat-containing protein	0	-0.0389206	-0.0708151	-0.124777	-0.0834147	0.00158795	0	0.112522	0.00446675	0.605793	0.648432	0	-0.00424714	-0.0461937	-0.0442555	0.0880824	0.163601	0.171044	0	0.1547	0.335537	0.0278324	0.0407722
ZMO0027	Bifunctional purine biosynthesis protein PurH [Includes: IMP cyclohydrolase (EC 3.5.4.10) (IMP synthase) (Inosinicase) (ATIC); Phosphoribosylaminoimidazolecarboxamide formyltransferase (EC 2.1.2.3) (AICAR transformylase)]	0	-0.0294941	-0.0351196	-0.0695765	-0.0782953	0.0453923	0	0.0763333	0.100914	0.361672	0.430941	0	0.0514737	0.104231	-0.101048	-0.137797	-0.0444291	0.0319199	0	-0.172764	-0.218075	0.0509898	0.0650206
ZMO0028	Restriction endonuclease	0	-0.194854	-0.0893434	-0.0757696	-0.0977578	-0.163182	0	-0.125072	-0.0347347	0.609814	0.651813	0	-0.0373247	-0.19918	-0.0339486	0.0452371	0.0786476	0.160795	0	0.264932	0.26377	0.0259985	0.0390993
ZMO0030	Glyoxalase/bleomycin resistance protein/dioxygenase	0	0.0277758	-0.00341049	-0.0926082	-0.0783775	-0.200141	0	-0.0592868	0.0371584	0.0367823	0.0697322	0	-0.157961	-0.147446	-0.098664	-0.076569	-0.0420813	0.0430442	0	-0.0797544	-0.00141607	0.0029808	0.00981545
ZMO0031	TonB-dependent receptor	0	0.0783111	0.0196419	-0.0449194	0.00596076	0.0433186	0	-0.275551	-0.61843	0.767639	0.792676	0	-0.0853645	-0.186978	-0.00287199	0.0994978	0.120382	0.19396	0	0.258617	0.22169	0.0249613	0.038032
ZMO0033	UPF0260 protein ZMO0033	0	0.0288566	-0.60151	-1.95799	-3.16865	-2.28137	0	-0.271776	-0.388124	0.000303472	0.00155973	0	-0.138789	-0.178381	-0.152918	-0.0571579	-0.035286	0.0356819	0	-0.00102342	0.132115	0.0150952	0.0278725
ZMO0035	Ankyrin	0	0.30052	0.256187	0.178192	-0.0219216	-0.0103278	0	0.00398205	0.00834892	0.375398	0.444412	0	-0.127436	-0.12765	-0.373998	-0.452029	-0.38007	-0.290709	0	-0.242281	-0.0867367	3.86e-05	0.000444415
ZMO0036	Uncharacterized protein	0	0.0387132	0.236214	0.83365	1.08043	1.1665	0	0.613447	0.947672	1.73652e-06	3.47963e-05	0	0.410157	0.989543	0.0333641	-0.136914	-0.055361	0.0601547	0	-0.379139	-0.886309	0.0810115	0.0962012
ZMO0037	Putative PTS IIA-like nitrogen-regulatory protein PtsN	0	0.0611077	0.363649	0.666464	0.819965	1.10665	0	0.468406	0.702475	2.58579e-06	4.4014e-05	0	0.65891	1.05144	0.306189	0.0485085	0.073535	0.236155	0	-0.380067	-0.726367	0.00138816	0.0057089
ZMO0038	Ribosome hibernation promoting factor (HPF)	0	0.199953	0.768195	1.29887	1.04579	0.732305	0	0.531659	1.44671	3.69266e-06	5.4805e-05	0	1.40204	1.65386	0.753652	0.252053	0.184391	0.661118	0	-0.806686	-1.47812	0.000115674	0.000962023
ZMO0039	DNA polymerase III, epsilon subunit (EC 2.7.7.7)	0	0.135383	0.0609534	0.14369	0.140942	0.139827	0	-0.0141756	-0.158056	0.194235	0.26235	0	-0.0287723	0.0611572	0.010917	-0.11703	0.062333	0.104497	0	-0.154893	-0.381046	0.0543228	0.0684783
ZMO0040	Dephospho-CoA kinase (EC 2.7.1.24) (Dephosphocoenzyme A kinase)	0	0.104898	0.0187096	0.173339	0.27067	0.291707	0	0.0209485	-0.0684564	0.00544064	0.0151191	0	-0.136603	-0.175154	-0.0183222	0.0368398	0.0448825	0.118929	0	0.0495331	0.0545033	0.0363013	0.0497996
ZMO0041	Shikimate dehydrogenase (NADP(+)) (SDH) (EC 1.1.1.25)	0	-0.0748307	0.035215	0.0466132	0.0881411	-0.0866439	0	-0.167521	-0.140839	0.0709968	0.117931	0	-0.0372962	-0.0744835	-0.136536	-0.357721	-0.110916	0.0444731	0	0.303827	-0.145162	0.70937	0.727756
ZMO0043	Maf-like protein ZMO0043	0	0.127389	0.136595	0.29632	0.375057	0.269498	0	0.101536	0.0275225	0.00829886	0.0213611	0	-0.105483	-0.121918	-0.0943114	-0.0247648	0.011959	0.162731	0	0.154385	-0.070845	0.0816475	0.0968354
ZMO0044	Sel1 domain protein repeat-containing protein	0	0.31902	0.0574314	-0.34654	-0.414217	-1.27786	0	-0.712771	-0.920155	0.0139478	0.0317688	0	-0.178395	-0.278531	-0.0475264	0.0584577	0.0794512	0.164211	0	0.239747	0.231664	0.0174554	0.0305789
ZMO0050	Transcriptional regulator, LysR family	0	0.000126553	-0.25367	-0.0310437	0.175164	0.39716	0	0.110616	0.240424	0.00174621	0.00605112	0	-0.158361	-0.255773	-0.0380173	0.111186	0.163506	0.260189	0	0.341327	0.174476	0.0290076	0.0420721
ZMO0054	Transcriptional regulator, MarR family	0	0.0550735	0.160543	0.0249476	-0.129236	0.00254606	0	0.00958955	0.133992	0.606241	0.648432	0	-0.110055	-0.33226	-0.0322542	0.150095	0.167064	0.228818	0	0.318606	0.138675	0.017363	0.0304613
ZMO0055	Probable membrane transporter protein	0	0.33676	-0.226191	-0.154275	0.711483	1.02341	0	0.0697863	-0.633825	0.117413	0.177182	0	0.16225	1.54865	1.35688	1.20969	0.37941	1.63623	0	0.397626	-2.86791	0.036596	0.0500593
ZMO0056	Glutamine--fructose-6-phosphate aminotransferase [isomerizing] (EC 2.6.1.16) (D-fructose-6-phosphate amidotransferase) (GFAT) (Glucosamine-6-phosphate synthase) (Hexosephosphate aminotransferase) (L-glutamine--D-fructose-6-phosphate amidotransferase)	0	0.0797802	0.179053	0.138007	0.102126	0.130436	0	0.0871483	0.323699	0.260736	0.33046	0	0.250816	0.573621	0.171317	-0.0939465	-0.0645065	-0.00872208	0	-0.26863	-0.478495	0.0306525	0.0438553
ZMO0057	Phage protein	0	0.299754	0.22027	-9.63e-05	-0.157185	-0.223425	0	0.164329	0.0523209	0.0298355	0.0585249	0	0.195336	0.300883	0.139064	-0.0418995	-0.0504217	0.0655925	0	-0.264978	-0.294448	0.0636637	0.0781402
ZMO0059	Glycerate kinase (EC 2.7.1.31)	0	-0.0589633	-0.0992342	0.0672479	0.188521	0.397586	0	0.134433	0.155959	0.0149211	0.0333197	0	-0.135128	-0.214949	-0.0553993	0.0337827	0.0929546	0.175685	0	0.248354	0.187762	0.0256965	0.0387795
ZMO0060	Uncharacterized protein	0	0.205215	0.22187	0.0695259	0.0249262	0.0639472	0	0.0787385	-0.0433381	0.50639	0.561748	0	-0.0146791	0.0774374	-0.0810743	-0.0420286	-0.0299557	0.0405859	0	-0.42177	-0.378428	0.000200469	0.00145935
ZMO0061	Histidine acid phosphatase	0	0.0792847	0.0715136	-0.0907651	-0.0246137	0.258337	0	0.0717503	0.070003	0.000230244	0.00126554	0	0.01335	0.0643108	-0.0928549	0.00314949	0.124561	0.0489594	0	-0.185953	-0.0915194	8.78e-05	0.0008089
ZMO0062	Aldo/keto reductase	0	-0.0372478	-0.0796077	-0.00736336	0.0156498	0.0435764	0	0.0269165	0.0156699	0.562468	0.611109	0	0.0104795	0.0404372	-0.0125951	-0.0479591	-0.0404914	0.0221347	0	-0.318306	-0.205783	0.00189589	0.00723332
ZMO0064	Porin	0	-0.100636	-0.379101	-0.090589	-0.249217	-0.246094	0	-0.0474072	-0.179966	0.0536037	0.0948097	0	-0.0782573	-0.258328	0.000811708	0.0397604	0.129063	0.169029	0	0.266599	0.132426	0.0358469	0.0493902
ZMO0068	Sel1 domain protein repeat-containing protein	0	0.0280951	0.413642	0.370653	0.532748	0.809495	0	0.0310884	-0.0417071	3.29843e-08	1.2432e-06	0	-0.0769786	0.405868	0.11142	0.0592386	0.0628639	0.184599	0	-0.051614	-0.0428008	0.0122683	0.0242655
ZMO0069	Major tail tube protein	0	-0.276636	-1.05801	-1.30298	-1.44788	-1.00987	0	-0.697467	-1.69538	1.07094e-05	0.000117729	0	-0.0920261	-0.258928	-0.261097	-0.227774	-0.184546	-0.0833313	0	-0.108031	0.148603	0.0117871	0.0236771
ZMO0070	Glutaredoxin, GrxB family	0	0.00631965	-0.0252873	0.143743	0.176711	0.224333	0	0.0444162	0.0840684	0.26894	0.338689	0	-0.0491708	-0.0821218	-0.0973516	-0.121869	-0.0336893	0.0952072	0	-0.257452	-0.226848	0.000766347	0.00372264
ZMO0072	NHL repeat-containing protein	0	-0.00888114	0.100427	0.23047	0.390255	0.606633	0	0.0114495	0.0894091	1.97875e-06	3.81996e-05	0	0.524974	0.747965	0.447722	0.110231	0.0746663	0.0957159	0	-0.500782	-0.626028	0.0105832	0.0220969
ZMO0073	CBS domain containing protein	0	0.045572	-0.0150324	0.127376	0.205181	0.17678	0	0.00668721	0.00281925	0.0217011	0.0450233	0	0.253833	0.406578	0.248185	-0.0381466	0.0457699	-0.0678909	0	-0.375096	-0.54755	0.11093	0.127352
ZMO0074	Endoribonuclease YbeY (EC 3.1.-.-)	0	-0.0675776	-0.0670014	-0.0312359	-0.0458711	0.0432021	0	0.151887	0.181517	0.822807	0.839783	0	0.059167	0.00400297	0.152216	0.160691	0.170076	0.229591	0	-0.0268726	0.0247531	0.00318061	0.0102052
ZMO0075	PhoH family protein	0	0.0456911	0.225645	0.203825	0.285596	0.429096	0	0.0723161	0.260277	1.90784e-05	0.000181754	0	0.125743	0.194065	0.03908	-0.121208	0.0175892	0.0187347	0	-0.206466	-0.377954	0.000994936	0.00449021
ZMO0077	tRNA-2-methylthio-N(6)-dimethylallyladenosine synthase (EC 2.8.4.3) ((Dimethylallyl)adenosine tRNA methylthiotransferase MiaB) (tRNA-i(6)A37 methylthiotransferase)	0	-0.0529039	-0.101186	-0.140338	-0.296087	-0.544188	0	-0.0129652	-0.0450011	1.34534e-06	2.85966e-05	0	0.147584	0.374638	0.0856588	-0.127423	0.0118568	-0.00448133	0	-0.209893	-0.5141	0.801095	0.814014
ZMO0078	CheW protein	0	-0.0131743	0.0314499	0.0362772	0.119481	0.286979	0	-0.0286041	-0.00132248	0.000279123	0.00147284	0	0.16292	0.409761	0.316561	-0.0275723	0.0605841	0.0310375	0	-0.284208	-0.535759	0.0128917	0.0251222
ZMO0079	Response regulator receiver protein	0	-0.144336	0.170322	0.0685352	0.265903	0.434962	0	0.171238	0.4748	0.00201412	0.0067407	0	0.22573	0.576834	0.618494	0.0394685	-0.0385354	-0.1624	0	-0.478849	-0.198616	0.0594075	0.0736777
ZMO0080	Probable chemoreceptor glutamine deamidase CheD (EC 3.5.1.44)	0	-0.1914	0.156226	-0.0974778	0.0566164	-0.189399	0	0.130754	-0.00676161	0.671128	0.705911	0	0.0806403	0.442131	0.465974	0.0920321	0.187977	0.0633676	0	-0.207486	-0.176338	0.00135821	0.00567451
ZMO0081	Chemotaxis response regulator protein-glutamate methylesterase (EC 3.1.1.61)	0	0.107857	0.109751	0.363296	0.63605	0.776804	0	0.148687	0.210915	2.71041e-05	0.000242405	0	0.102459	0.568722	0.302622	-0.0461565	0.042984	0.106183	0	-0.0964091	-0.280245	0.385871	0.407535
ZMO0082	Chemotaxis protein methyltransferase (EC 2.1.1.80)	0	-0.0341836	0.119528	0.274624	0.577188	0.800149	0	0.278766	0.182147	8.05481e-06	9.44502e-05	0	0.0270755	0.696194	0.4368	0.149279	0.160983	0.217081	0	-0.131489	-0.0489429	0.00128151	0.00544711
ZMO0083	CheA signal transduction histidine kinase	0	0.00921692	0.13304	0.335886	0.551851	0.628011	0	-0.0402356	-0.189147	3.35717e-06	5.15961e-05	0	0.000921992	0.759462	0.346436	0.0737239	0.240878	0.239128	0	0.0677937	0.00309018	0.0183531	0.031219
ZMO0084	CheX protein	0	-0.0545038	-0.339848	0.134687	0.668532	1.06316	0	0.117269	0.193638	2.23413e-06	4.01889e-05	0	0.295575	1.35615	0.535199	-0.0373885	0.00843901	-0.0395005	0	-0.652176	-0.167255	0.00493794	0.0137366
ZMO0085	Methyl-accepting chemotaxis sensory transducer	0	0.35356	0.910962	1.57006	1.99747	2.30812	0	-0.255354	-0.393134	1.54243e-12	4.18779e-10	0	0.711753	2.30818	1.38115	0.969539	1.02895	0.913489	0	0.113432	0.153942	1.26e-08	3.35e-06
ZMO0086	(P)ppGpp synthetase I, SpoT/RelA (EC 2.7.6.5)	0	0.0796337	0.0747482	0.229356	0.387765	0.487968	0	0.0562962	0.0505197	6.57481e-06	7.92392e-05	0	0.157615	0.413348	0.265123	-0.162618	-0.158057	-0.0844653	0	-0.428701	-0.466221	0.0818585	0.0969645
ZMO0087	Uncharacterized protein	0	0.101763	-0.146779	-0.193835	-0.26197	-0.217447	0	-0.170347	-0.27747	0.0114583	0.0273171	0	0.051138	0.530537	-0.20603	-0.214458	-0.316176	-0.704519	0	0.00755777	1.02366	0.00194116	0.00734704
ZMO0090	Short-chain dehydrogenase/reductase SDR	0	-0.0642915	-0.0451467	-0.106909	-0.274833	-0.43318	0	0.242649	0.647914	2.22463e-06	4.01889e-05	0	0.488219	0.271089	-0.196485	-0.165282	-0.0633941	-0.0112589	0	-0.301736	-0.764593	0.328819	0.350593
ZMO0092	Uncharacterized protein	0	0.0023681	-0.110968	-0.0435234	0.0372201	0.150872	0	0.00406915	-0.106401	0.376314	0.444888	0	-0.140267	-0.142099	0.0317205	0.142694	0.142897	0.258286	0	-0.070137	-0.00401282	0.00105635	0.00471141
ZMO0094	Biotin synthase (EC 2.8.1.6)	0	0.11041	0.313892	0.231695	0.147087	0.237191	0	-0.0107336	0.0470784	0.056058	0.0979467	0	0.142063	0.936616	0.285857	0.131019	0.224359	0.15906	0	-0.062739	0.00612196	8.93e-07	4.3e-05
ZMO0099	Major facilitator superfamily MFS_1	0	0.271328	-0.063217	-0.105873	0.0344476	-0.0008043	0	0.143251	-0.396262	0.656759	0.693159	0	-0.116218	-0.158426	-0.00444251	0.0926708	0.0942474	0.205707	0	0.156472	0.252743	0.0104649	0.0219828
ZMO0100	Transcriptional regulator, HxlR family	0	-1.87707	-0.53023	-0.880407	-0.334555	-0.600469	0	-0.337985	-1.2511	0.068874	0.115251	0	0.0523461	-0.294877	0.149996	0.446396	0.482054	0.506737	0	0.645844	0.459197	0.00657635	0.0164873
ZMO0101	NAD-dependent epimerase/dehydratase	0	0.00785904	0.119927	0.177798	0.560069	1.5202	0	0.150265	0.10476	1.09544e-09	7.22535e-08	0	-0.107683	-0.294831	0.0152984	0.182203	0.181434	0.343127	0	0.348416	0.365584	0.00665293	0.0165242
ZMO0103	Beta-lactamase	0	0.158849	0.272595	0.217195	0.141531	0.29706	0	0.106921	0.270422	0.0801101	0.130199	0	0.033307	0.205948	0.123363	0.0596215	0.0838402	0.124395	0	-0.207615	-0.240662	0.00943183	0.0206397
ZMO0105	3-isopropylmalate dehydratase large subunit (EC 4.2.1.33) (Alpha-IPM isomerase) (IPMI) (Isopropylmalate isomerase)	0	-0.0693315	-0.0668771	-0.11749	-0.155492	-0.168068	0	0.111219	0.184921	0.204979	0.273362	0	0.080397	0.217091	-0.203286	-0.43375	-0.270086	-0.237546	0	-0.286303	-0.540166	0.657534	0.677502
ZMO0106	3-isopropylmalate dehydratase small subunit (EC 4.2.1.33) (Alpha-IPM isomerase) (IPMI) (Isopropylmalate isomerase)	0	0.0570756	0.105411	0.0401892	-0.0712325	-0.0358572	0	0.145706	0.269364	0.0166442	0.0360435	0	-0.00097659	0.0359483	-0.121625	-0.199464	-0.128508	-0.116104	0	-0.284107	-0.27981	0.00583543	0.0152298
ZMO0107	Uncharacterized protein	0	-0.0125944	-0.10072	-0.110182	-0.0305207	0.0529802	0	0.0661043	-0.0279875	0.231545	0.299948	0	0.119398	0.390441	0.111295	0.0634731	0.113718	0.113271	0	-0.239043	-0.14652	0.000654029	0.00327877
ZMO0110	Glycosyl transferase family 2	0	-0.129596	-0.105977	0.0553582	-0.0411328	-0.439546	0	-0.177251	-0.138221	0.0021361	0.00703003	0	0.0289362	-0.00539415	0.0657143	-0.0358256	0.021388	0.0508939	0	-0.300597	0.00394358	2.2e-06	8.03e-05
ZMO0111	ABC transporter related protein	0	0.00881036	-0.00268984	-0.0293874	-0.109432	-0.184699	0	-0.0178512	-0.0374442	0.0561873	0.0980645	0	0.0337507	0.0440735	-0.0221375	-0.110076	-0.0215868	0.0927926	0	-0.0806422	-0.166807	0.113315	0.12958
ZMO0112	Uncharacterized protein	0	-0.165759	-0.0404155	0.16051	0.224719	0.0478349	0	-0.00400183	0.168318	0.0129558	0.0301568	0	-0.126898	-0.105823	0.0276977	-0.000530006	0.106998	0.123437	0	-0.0267505	0.0703954	0.00607586	0.0156425
ZMO0113	Para-aminobenzoate synthase, subunit I (EC 4.1.3.27)	0	-0.0333218	-0.079268	-0.152794	-0.478545	-0.965205	0	0.217803	0.217069	7.44887e-09	3.6764e-07	0	0.000596417	-0.191333	0.0307928	-0.0233983	-0.0749207	0.0725435	0	-0.197176	-0.170598	0.00025147	0.00170806
ZMO0114	Glutamine amidotransferase of anthranilate synthase	0	0.119894	0.107516	0.0910667	-0.0126724	-0.143722	0	0.11864	0.148132	0.0493906	0.0888469	0	-0.00219663	-0.218783	0.062189	0.13571	0.128662	0.213897	0	0.0950581	-0.0120571	0.00226224	0.00814062
ZMO0115	Aminotransferase class IV	0	0.0420945	0.0864411	0.0838695	0.130818	0.229023	0	0.160164	0.257781	0.00611901	0.0164735	0	0.0464146	-0.0799	0.0897772	0.046248	0.0693113	0.107442	0	-0.11001	-0.128992	0.00412277	0.0121635
ZMO0116	Transcriptional regulator, BadM/Rrf2 family	0	-0.351239	-0.222975	-0.0310738	0.397173	0.625726	0	0.288851	0.217387	0.0154698	0.034166	0	0.0988801	0.230031	-0.0629465	-0.0739452	-0.111134	-0.0121247	0	-0.264449	-0.0391029	0.00633078	0.0161673
ZMO0117	Hydroxylamine reductase (EC 1.7.99.1) (Hybrid-cluster protein) (HCP) (Prismane protein)	0	-0.00124466	-0.172493	-0.30447	-0.401691	-0.357677	0	0.111174	0.188486	0.000101253	0.000682058	0	0.0977749	0.171459	-0.0728892	-0.107441	-0.154746	-0.0706705	0	-0.12547	-0.0979096	0.131972	0.148723
ZMO0120	Dihydroorotate dehydrogenase	0	-0.0169615	0.0777995	0.14777	0.0926894	0.188748	0	0.111356	0.160441	0.0418478	0.0777056	0	0.0762035	0.177911	-0.127705	-0.277082	-0.227659	-0.186838	0	-0.430676	-0.390191	0.0386423	0.0521451
ZMO0121	AAA ATPase central domain protein	0	-0.172872	-0.0680205	0.0326776	0.183621	0.252684	0	0.186221	0.120209	0.000810611	0.00334166	0	-0.144011	-0.21238	-0.0448108	0.0458027	0.0666364	0.163096	0	0.0955426	0.136509	0.00820584	0.018887
ZMO0122	Uncharacterized protein	0	0.122424	0.533761	0.617374	0.506561	0.22271	0	0.233439	0.981103	0.00054387	0.00244587	0	1.47037	1.93908	0.901117	0.426802	0.351371	0.545027	0	-0.706545	-1.15241	5.4e-06	0.000127769
ZMO0124	ATPase-like protein	0	-0.0764221	-0.0733342	-0.0600918	0.0434013	0.17501	0	0.134138	0.0737939	0.0301577	0.0590837	0	-0.0217632	0.047796	0.0274663	0.0327898	0.0660214	0.131568	0	0.0719445	-0.0172118	0.0202327	0.0333507
ZMO0125	Cys-tRNA(Pro)/Cys-tRNA(Cys) deacylase (EC 4.2.-.-)	0	-0.0376735	-0.0939578	0.00921751	-0.0469516	-0.160878	0	0.154489	0.227421	0.53607	0.590947	0	0.00307559	0.20308	0.0795782	-0.00262447	-0.0251817	0.11299	0	-0.181448	-0.406051	0.0343679	0.0478381
ZMO0127	S1/P1 nuclease	0	0.166332	0.0917722	0.0661096	0.0567789	0.319176	0	-0.158973	-0.367314	0.116909	0.17659	0	0.237182	-0.109201	-0.0329903	-0.111041	0.0156584	-0.0934216	0	0.0203336	0.314099	1.41e-05	0.000240158
ZMO0128	TonB-dependent receptor	0	0.0350154	-0.0117163	0.0237754	0.207869	0.497627	0	-0.348616	-0.764307	0.00100862	0.00400163	0	0.178034	-0.331103	-0.122741	-0.148763	-0.0420785	-0.0996945	0	0.152671	0.679463	0.000119885	0.000986067
ZMO0130	Acid phosphatase (EC 3.1.3.2)	0	-0.0345167	-0.0825224	-0.0643916	0.103076	0.406575	0	-0.044132	-0.343164	0.00544401	0.0151191	0	0.299759	-0.0457666	-0.0230449	-0.280554	-0.306046	-0.567193	0	-0.139194	0.708672	0.00439308	0.0127023
ZMO0131	Metallophosphoesterase	0	0.106626	0.29252	0.23246	0.492241	0.888005	0	-0.0676907	-0.278254	0.000119907	0.000774749	0	0.104517	0.297176	0.131411	0.189443	0.368263	-0.0413656	0	0.104245	0.44215	0.00326978	0.0103371
ZMO0132	Sel1 domain protein repeat-containing protein	0	-0.0290104	-0.165173	-0.11899	-0.0187153	-0.0141779	0	0.0616673	0.0143535	0.954002	0.957025	0	-0.0693869	-0.220401	-0.0165831	0.15215	0.219354	0.310395	0	0.258494	0.233529	0.0176088	0.0306791
ZMO0133	Sel1 domain protein repeat-containing protein	0	0.00477236	0.307071	0.374977	0.349069	0.0450931	0	-0.17984	0.0814666	0.0025726	0.008194	0	0.0554702	0.0357318	-0.0615537	0.0394154	0.00630729	0.0703603	0	0.047111	0.337433	0.0209145	0.0339347
ZMO0137	Sel1 domain protein repeat-containing protein	0	0.00353613	0.103113	-0.0695249	-0.229943	-0.287676	0	0.150888	-0.0547286	0.00131612	0.00486778	0	-0.0306987	-0.228975	0.097866	0.274491	0.336757	0.411051	0	0.504923	0.263607	0.0147552	0.0274315
ZMO0139	Aminoglycoside phosphotransferase	0	-0.0468796	0.164653	0.0503799	0.0130017	0.191792	0	-0.0235949	0.0989039	0.0208725	0.0435326	0	-0.0416413	-0.0972938	-0.0141448	0.0478706	0.110204	0.168113	0	0.0856797	-0.0774953	0.00257424	0.00892528
ZMO0140	Protein tyrosine phosphatase (EC 3.1.3.2)	0	-0.0359798	0.0398876	-0.0723285	-0.23157	-0.279169	0	-0.0974407	-0.0922543	0.0787137	0.12859	0	-0.0217339	-0.0159951	-0.0373755	-0.0654724	-0.0170475	0.0994934	0	0.124411	-0.010078	0.0907357	0.106156
ZMO0142	Alanine racemase domain protein	0	0.0830137	0.0441527	-0.031991	-0.187048	-0.346787	0	0.0564279	0.116387	0.00519641	0.0146368	0	-0.0279315	0.0429813	-0.133814	-0.192054	-0.135581	-0.0201714	0	-0.376458	-0.689602	0.00442399	0.012755
ZMO0143	ABC transporter related protein	0	0.154214	0.0189182	0.109273	0.159589	0.200024	0	0.114463	-0.0884275	0.408771	0.477906	0	0.0555858	-0.00867862	0.00108802	-0.0885381	-0.0489006	-0.0379379	0	-0.279241	-0.280597	0.000540968	0.0029035
ZMO0144	L-aspartate oxidase (EC 1.4.3.16)	0	0.0154233	-0.00500532	-0.00739137	-0.0607699	-0.124528	0	0.0620269	0.188286	0.00788888	0.0204388	0	0.0249536	-0.075359	0.0330698	0.0323496	0.102132	0.159249	0	0.00083567	-0.19989	0.0028013	0.00937053
ZMO0145	Peptidase M28	0	-0.0467779	-0.0188296	-0.0669311	0.0792539	0.252765	0	-0.20805	-0.524367	4.43348e-05	0.000346875	0	0.0265438	-0.18314	0.00313587	0.107345	0.134456	0.181462	0	0.275199	0.403097	0.0102167	0.0218074
ZMO0148	Uncharacterized protein	0	0.00395788	0.00304321	-0.0305905	-0.204988	-0.352021	0	-0.0784881	0.0441696	0.000788744	0.00326	0	-0.0182656	-0.00608559	-0.251833	-0.288811	-0.25389	-0.196263	0	-0.484966	-0.383042	0.00012834	0.00103764
ZMO0149	tRNA (guanine-N(7)-)-methyltransferase (EC 2.1.1.33) (tRNA (guanine(46)-N(7))-methyltransferase) (tRNA(m7G46)-methyltransferase)	0	-0.060569	0.0671814	-0.0715184	-0.19515	-0.138078	0	0.00394987	0.115008	0.0644073	0.109278	0	0.0567115	0.154785	0.0138613	0.0276446	0.116282	0.113371	0	-0.202663	-0.222874	0.123142	0.139684
ZMO0150	GCN5-related N-acetyltransferase	0	-0.42162	-0.0307545	0.100384	-0.499824	-0.388304	0	0.294849	0.900448	0.374271	0.443799	0	-0.105586	-0.229009	0.0146903	0.171368	0.176785	0.246308	0	0.16608	0.130582	0.0269631	0.0399357
ZMO0152	Pyruvate kinase (EC 2.7.1.40)	0	-0.0476269	0.00753618	-0.00688763	0.0200437	0.0728681	0	0.136726	0.284349	0.259559	0.329496	0	0.609899	0.453902	-0.461768	-1.16856	-1.16602	-1.31306	0	-0.947384	-1.23668	5.57e-05	0.00058171
ZMO0153	Probable transcriptional regulatory protein ZMO0153	0	0.0621893	-0.0151108	-0.0557305	-0.160657	-0.10312	0	-0.0225231	-0.139781	0.0564166	0.098248	0	0.266521	0.291105	-0.116489	-0.508851	-0.382124	-0.656485	0	-0.581921	-0.521661	0.017662	0.0306791
ZMO0154	Crossover junction endodeoxyribonuclease RuvC (EC 3.1.22.4) (Holliday junction nuclease RuvC) (Holliday junction resolvase RuvC)	0	-0.0660937	-0.0905614	-0.080558	0.020008	0.167141	0	0.00798823	-0.134634	0.13006	0.190959	0	0.160116	0.448147	-0.116708	-0.328104	-0.266577	-0.330391	0	-0.475905	-0.717762	0.661546	0.680898
ZMO0155	Holliday junction ATP-dependent DNA helicase RuvA (EC 3.6.4.12)	0	-0.150315	-0.138194	-0.208633	-0.201385	-0.163737	0	0.021847	-0.102991	0.457678	0.518986	0	-0.0957895	-0.10635	0.0606895	0.12304	0.179823	0.286994	0	0.124051	0.168528	0.00299662	0.00981909
ZMO0156	Uncharacterized protein	0	-0.242623	-0.138238	-0.037285	0.0490695	-0.110871	0	0.465876	0.570488	0.742642	0.767866	0	-0.036134	-0.134432	-0.298399	-0.451883	-0.465481	-0.383357	0	-0.399643	-0.283452	0.00209338	0.00769327
ZMO0157	D-isomer specific 2-hydroxyacid dehydrogenase NAD-binding protein	0	-0.0442674	-0.0452854	0.0628933	0.256541	0.357275	0	0.116675	0.143066	0.00151012	0.00537888	0	0.0724943	-0.163819	0.0863261	-0.0033985	0.0296578	0.117971	0	-0.171325	-0.120653	8.48e-05	0.000797303
ZMO0158	Holliday junction ATP-dependent DNA helicase RuvB (EC 3.6.4.12)	0	-0.0391796	0.0184151	0.0266614	0.0777699	0.00674503	0	0.0684622	0.0397805	0.325911	0.395433	0	0.0024867	0.192746	0.0137697	-0.0643824	-0.0110133	0.048503	0	-0.205828	-0.373581	0.167674	0.185653
ZMO0160	Thioesterase superfamily protein	0	0.111158	0.237312	0.1861	0.0528145	-0.00938312	0	0.00221098	0.262014	0.0330972	0.0638159	0	0.0837114	0.468405	0.418257	0.0711539	0.0615673	-0.0725104	0	-0.779714	-0.945622	0.115541	0.131928
ZMO0161	MotA/TolQ/ExbB proton channel	0	0.126806	0.0145281	0.00268879	-0.249588	-0.334807	0	-0.112173	0.141831	0.426012	0.492966	0	0.150648	0.512132	0.204039	-0.0781686	-0.00762214	-0.168817	0	-0.673092	-0.910888	0.470243	0.491995
ZMO0162	Protein TolR	0	0.325778	0.469711	0.194916	-0.0415955	-0.177611	0	-0.112789	0.0702274	0.0968608	0.151963	0	0.109201	0.463995	0.209731	-0.0362678	0.0188711	-0.0836913	0	-0.672302	-0.799107	0.230781	0.250276
ZMO0164	Uncharacterized protein	0	0.126183	0.152509	0.0827548	0.0344548	0.0746911	0	0.116147	0.228515	0.633137	0.671754	0	0.0263501	0.246704	0.128714	0.00537524	0.0764883	-0.094887	0	-0.418553	-0.640083	0.000104014	0.000898864
ZMO0165	Protein TolB	0	0.0293442	-8.05e-05	0.0564093	0.106328	0.266936	0	0.145997	0.297274	0.000596698	0.00263847	0	0.372025	0.706356	0.241022	0.0171248	0.0971751	-0.0179599	0	-0.623055	-0.830623	0.0683921	0.0830155
ZMO0166	Peptidoglycan-associated lipoprotein	0	-0.00904702	0.0795364	0.0334239	-0.0116087	0.110577	0	0.297097	0.428673	0.476352	0.53785	0	0.370489	0.836601	-0.0429475	-0.417375	-0.21609	-0.412951	0	-0.791904	-1.13741	0.0647781	0.079252
ZMO0169	Short-chain dehydrogenase/reductase SDR	0	0.0529063	0.222955	0.357034	0.363405	0.375465	0	0.148096	0.164744	0.000178856	0.00102485	0	0.550761	1.82325	0.732128	-0.213641	-0.241548	-0.155919	0	-0.250508	-0.62304	1.62e-07	1.6e-05
ZMO0172	Phosphomethylpyrimidine synthase (EC 4.1.99.17) (Hydroxymethylpyrimidine phosphate synthase) (HMP-P synthase) (HMP-phosphate synthase) (HMPP synthase) (Thiamine biosynthesis protein ThiC)	0	0.057443	-0.0294813	-0.0779748	-0.255766	0.00667068	0	0.0167644	-0.0234254	0.000176631	0.00102046	0	0.036475	-0.24949	-0.339831	-0.42374	-0.275157	-0.00463669	0	-0.505543	-0.387981	5.62e-08	8.22e-06
ZMO0173	Cell division protein ZapA	0	-0.0296598	-0.0766627	0.0674535	0.0643554	0.0119583	0	0.182518	0.223393	0.378468	0.447101	0	0.0585602	0.260131	0.288601	0.129216	0.063488	0.147992	0	-0.209777	-0.301161	5.27e-05	0.00055581
ZMO0174	SnoaL	0	-0.0960583	0.218103	0.740281	0.923578	1.22151	0	0.241351	0.48655	5.50036e-11	7.25589e-09	0	0.216905	0.941503	0.850525	0.27652	0.159624	0.254106	0	-0.439997	-0.333573	4.18e-06	0.000113411
ZMO0175	Uncharacterized protein	0	0.0318922	0.206957	0.0870264	-0.154993	-0.423929	0	-0.0480873	-0.225955	0.0010708	0.00418538	0	-0.159609	-0.0540531	-0.0404212	-0.116679	-0.10399	-0.0114853	0	-0.305183	-0.367424	0.00222785	0.0080321
ZMO0176	Transketolase	0	0.0755579	-0.0213306	-0.0207488	-0.110819	-0.0102287	0	0.0801915	0.0470184	0.0913104	0.145563	0	0.124994	0.311513	0.0166298	-0.17227	-0.126193	-0.256788	0	-0.452996	-0.445392	0.744448	0.762097
ZMO0177	Glyceraldehyde-3-phosphate dehydrogenase (GAPDH) (EC 1.2.1.12) (NAD-dependent glyceraldehyde-3-phosphate dehydrogenase)	0	-0.0399856	-0.00422884	-0.0898611	-0.165355	-0.275795	0	0.0306363	0.133325	2.27106e-06	4.03943e-05	0	0.615633	0.544683	-0.557906	-1.3871	-1.41109	-1.82493	0	-0.755275	-1.01483	2.52e-06	8.1e-05
ZMO0178	Phosphoglycerate kinase (EC 2.7.2.3)	0	0.0504975	0.118936	0.0171274	-0.107037	-0.202107	0	0.182896	0.330799	0.00822345	0.0212361	0	0.594379	0.41931	-0.478812	-1.07969	-1.07815	-1.25243	0	-0.818674	-0.867694	1.41e-05	0.000240158
ZMO0179	Fructose-bisphosphate aldolase (EC 4.1.2.13)	0	-0.00416197	0.257449	0.168385	0.107272	0.316486	0	0.0820129	0.203722	0.000926996	0.00374346	0	0.0670062	0.252297	0.159083	-0.131485	-0.0854564	0.0597263	0	-0.380744	-0.337993	0.000552885	0.00293431
ZMO0180	4-hydroxy-3-methylbut-2-en-1-yl diphosphate synthase (flavodoxin) (EC 1.17.7.3) (1-hydroxy-2-methyl-2-(E)-butenyl 4-diphosphate synthase)	0	0.0894071	0.323643	0.383588	0.413144	0.484103	0	0.110524	0.157682	0.00045359	0.00211186	0	0.307153	1.25593	0.490161	0.103099	0.303742	0.217134	0	-0.391365	-0.556485	8.61e-05	0.000801449
ZMO0182	Adenosylhomocysteinase (EC 3.3.1.1) (S-adenosyl-L-homocysteine hydrolase) (AdoHcyase)	0	-0.0380919	-0.0696553	0.0178556	0.149336	0.248241	0	0.0587326	0.0345404	0.0045997	0.0132388	0	0.333859	0.300389	0.305275	0.0543068	-0.0581325	-0.0505867	0	-0.343923	-0.283928	1.79e-05	0.000281306
ZMO0183	ABC transporter related protein	0	0.0150272	-0.0797708	0.0216293	0.0498889	0.0951198	0	0.0511054	0.0247983	0.1497	0.213612	0	0.261579	0.330482	-0.0233459	-0.202821	-0.130193	-0.245434	0	-0.361169	-0.344902	0.106322	0.122431
ZMO0186	Cysteine--tRNA ligase (EC 6.1.1.16) (Cysteinyl-tRNA synthetase) (CysRS)	0	0.0882048	0.226334	0.120405	0.0590851	0.219456	0	0.051035	0.185548	0.00187392	0.0064208	0	0.117158	0.444632	0.0808615	-0.103546	-0.0986273	-0.126664	0	-0.449526	-0.219426	0.251247	0.271078
ZMO0187	Phospho-2-dehydro-3-deoxyheptonate aldolase (EC 2.5.1.54)	0	-0.0300426	0.0301085	-0.156744	-0.155933	-0.0898617	0	0.0267556	0.0300734	0.0439287	0.0807655	0	0.281745	0.515995	-0.0554478	-0.30868	-0.234201	-0.305184	0	-0.572341	-0.5377	0.00842917	0.0191309
ZMO0188	TonB-dependent siderophore receptor	0	0.0518267	-0.0450346	-0.10175	-0.155026	0.0145336	0	-0.19105	-0.701224	0.418371	0.4859	0	0.104113	0.452	0.332812	0.278326	0.0154061	0.221778	0	0.154989	-0.139647	0.510483	0.53088
ZMO0189	L-serine dehydratase 1 (EC 4.3.1.17)	0	-0.0263571	-0.050363	0.0162511	-0.0187583	-0.115211	0	0.0729657	0.14252	0.133459	0.195075	0	0.134146	-0.0490801	-0.0689589	-0.231901	-0.18277	-0.117688	0	-0.153221	-0.118103	0.000140527	0.00112186
ZMO0190	Transcriptional regulator, RpiR family	0	0.0644653	-0.0876502	0.0742616	0.141141	0.276931	0	-0.0421772	-0.233074	0.0976522	0.152449	0	0.129317	0.415829	0.260876	0.191202	0.15712	0.0967103	0	-0.0252991	0.268321	0.00260769	0.00893619
ZMO0191	DSBA oxidoreductase	0	0.0460872	0.121317	0.0993462	0.192058	0.360216	0	0.0137999	0.0246371	0.00913647	0.0229268	0	0.108684	0.127227	0.0571578	0.0245763	0.0467408	0.0599332	0	0.0290099	0.0449707	0.0936335	0.109076
ZMO0192	Peptidase M48 Ste24p	0	-0.0631425	-0.037178	-0.0800763	-0.083129	-0.196988	0	0.137453	0.300849	0.191522	0.259127	0	0.160447	0.145501	0.0406872	-0.0055193	0.0366036	0.115821	0	0.0513015	-0.0457403	0.176544	0.194567
ZMO0193	Ribonuclease E (RNase E) (EC 3.1.26.12)	0	-0.00851763	-0.0210942	-0.0672534	-0.135504	-0.257609	0	-0.0885961	-0.0113406	0.000665758	0.00285608	0	0.188596	0.221128	0.0591918	-0.192053	-0.149849	-0.163763	0	-0.354812	-0.331782	0.00830007	0.0190231
ZMO0195	N-acetylmuramoyl-L-alanine amidase (EC 3.5.1.28)	0	0.157706	0.221247	0.310732	0.289228	0.446715	0	-0.0180877	0.0872559	0.00591312	0.0161666	0	-0.151864	-0.0409871	0.0884317	0.0068251	0.0559366	0.126571	0	-0.126092	-0.0574514	0.0023238	0.00830939
ZMO0197	Penicillin-binding protein, 1A family	0	-0.0243117	-0.0364467	0.0765772	0.137267	0.0593956	0	0.00615821	-0.00211749	0.127588	0.188583	0	-0.122348	-0.0684339	0.133589	0.0986008	0.134215	0.145327	0	-0.0622438	-0.134832	0.0013053	0.00552354
ZMO0198	Peptide chain release factor 2 (RF-2)	0	0.0700682	0.207403	0.0642231	-0.0602074	-0.00800857	0	-0.060945	-0.0871051	0.00776135	0.0201744	0	-0.0019017	0.159153	-0.189896	-0.406025	-0.197802	-0.280496	0	-0.178539	-0.590711	0.838218	0.848489
ZMO0199	LexA repressor (EC 3.4.21.88)	0	0.0744088	-0.200442	0.17725	0.0400488	0.0343516	0	0.139203	0.182199	0.0731868	0.12106	0	0.0316304	0.0498663	0.0995881	0.0557995	0.0622848	0.0957781	0	-0.227948	-0.180039	7.77e-05	0.000750011
ZMO0200	Anthranilate phosphoribosyltransferase (EC 2.4.2.18)	0	0.0356683	0.0300052	0.0321954	0.120488	0.206939	0	0.133289	0.241241	0.00023827	0.00129616	0	0.131963	0.0680805	0.0179291	-0.0437699	-0.0857742	-0.0652308	0	-0.225979	-0.136333	0.0162016	0.0292336
ZMO0201	Glutamine amidotransferase of anthranilate synthase	0	0.057543	0.115554	0.0271823	0.0555622	0.170554	0	0.142333	0.111023	0.427485	0.493228	0	0.0862986	-0.0123618	-0.00476149	0.0199888	-0.0111229	0.0355697	0	-0.144615	-0.14907	0.0164514	0.0295441
ZMO0202	Methyl-accepting chemotaxis sensory transducer	0	0.011279	-0.0759484	-0.00402686	0.0228987	0.00428211	0	0.0598257	-0.111703	0.871807	0.880147	0	0.111043	0.38559	0.0881628	-0.202905	0.00261066	-0.10822	0	-0.631556	-0.497104	0.765554	0.781178
ZMO0203	Transcriptional regulator, MerR family	0	0.134336	0.466284	0.608228	0.508646	0.54225	0	0.360838	0.825423	8.80372e-05	0.000605926	0	-0.25411	-0.191164	0.0291129	-0.0304035	-0.00133145	0.112385	0	0.0776611	0.102949	0.0140812	0.0266476
ZMO0205	NAD-dependent epimerase/dehydratase	0	-0.169494	-0.0582256	0.0625838	-0.0567724	-0.109771	0	-0.229449	-0.0207641	0.20526	0.273368	0	-0.016734	0.163698	-0.0393245	-0.11358	-0.0805632	-0.11227	0	-0.23896	-0.201926	0.0662539	0.0808092
ZMO0206	Glutamate 5-kinase (EC 2.7.2.11) (Gamma-glutamyl kinase) (GK)	0	-0.0183085	-0.0744025	0.0215038	0.046484	-0.00173133	0	0.0969601	0.242329	0.569465	0.616175	0	0.158969	0.439662	-0.0166945	-0.19726	-0.0672288	-0.020114	0	-0.357579	-0.687032	0.798963	0.812649
ZMO0207	GTPase Obg (EC 3.6.5.-) (GTP-binding protein Obg)	0	-0.0533191	-0.163735	-0.184221	-0.244905	-0.269216	0	-0.136974	-0.0206352	0.109204	0.166702	0	0.154123	0.384858	-0.0698636	-0.242607	-0.123879	-0.103123	0	-0.255601	-0.340246	0.769019	0.784292
ZMO0208	GCN5-related N-acetyltransferase	0	0.392804	0.776372	-0.3008	-1.5081	-0.568386	0	0.842723	1.70822	1.49446e-06	3.1128e-05	0	1.46081	1.9624	0.558651	0.0926272	0.251325	0.405995	0	-0.613098	-0.608399	1.42e-06	5.74e-05
ZMO0209	50S ribosomal protein L27	0	-0.0347574	0.128247	-0.0265362	-0.14808	-0.195809	0	0.0643921	-0.00923551	0.0145174	0.0328302	0	0.766974	1.2538	0.190406	-0.352214	-0.254467	-0.49885	0	-0.968183	-0.962207	0.0139627	0.0265291
ZMO0211	50S ribosomal protein L21	0	-0.0601437	-0.184055	-0.285729	-0.336005	-0.376873	0	-0.118742	-0.215716	0.0061991	0.0166607	0	0.26318	0.777225	-0.541897	-0.757974	-0.545241	-1.14036	0	-0.772947	-0.973009	0.00110146	0.00485562
ZMO0215	5-formyltetrahydrofolate cyclo-ligase (EC 6.3.3.2)	0	-0.00753114	0.193825	0.633606	0.74514	0.676319	0	0.0967995	0.546543	4.30969e-07	1.1184e-05	0	0.165209	0.354797	0.444374	0.178318	0.129602	0.345039	0	-0.056159	-0.191737	3.23e-05	0.000408701
ZMO0219	Helicase domain protein	0	0.0159724	0.0793649	0.10331	0.0494737	0.0231607	0	-0.0301128	0.00643472	0.31113	0.381206	0	-0.0787728	-0.126272	0.0418971	0.0559308	0.0498504	0.11873	0	0.173791	0.171495	0.0178901	0.0308171
ZMO0220	4Fe-4S ferredoxin iron-sulfur binding domain protein	0	-0.102984	-0.0477182	-0.0528117	-0.0789017	-0.0574236	0	0.291384	0.322441	0.854053	0.863876	0	0.305213	0.51755	-0.263766	-0.683649	-0.617886	-0.892291	0	-0.758013	-0.224805	0.0288016	0.041833
ZMO0221	Transcriptional regulator, CarD family	0	0.0138615	-0.0964668	-0.203657	-0.413857	-0.257146	0	0.0928483	0.0367006	0.000127521	0.000810707	0	0.218194	0.437887	-0.0584891	-0.188958	-0.177039	-0.323067	0	-0.484195	-0.23698	0.0704655	0.0849521
ZMO0222	Uncharacterized protein	0	-0.220797	-0.245952	-0.161816	-0.107579	-0.173075	0	0.0317507	0.175632	0.324985	0.394821	0	-0.116144	-0.196233	-0.16628	-0.185297	-0.264407	-0.32519	0	-0.175616	0.280942	0.0226364	0.0357438
ZMO0223	Uncharacterized protein	0	0.0373218	0.0189824	-0.0542866	-0.154758	-0.0975631	0	-0.0412672	-0.229266	0.447778	0.509951	0	-0.0490907	-0.307983	-0.536252	-0.605042	-0.6172	-0.519297	0	-0.351755	0.197407	3.47e-05	0.00042315
ZMO0224	Methionine biosynthesis protein MetW	0	0.0356979	0.0970386	0.0834537	0.231237	0.276615	0	0.0336408	0.00216138	3.82584e-05	0.00031058	0	0.0200229	-0.0410816	0.111996	0.0969696	0.101498	0.133777	0	0.116163	0.152158	0.00514398	0.0141237
ZMO0225	Homoserine O-acetyltransferase (HAT) (EC 2.3.1.31) (Homoserine transacetylase) (HTA)	0	0.16347	0.133925	0.0128234	-0.0380194	0.168291	0	0.0131768	-0.122168	0.596405	0.640943	0	0.0114332	0.184558	0.115162	0.0116793	0.028909	-0.0279081	0	-0.0695727	-0.0185731	0.05163	0.0657046
ZMO0226	Short-chain dehydrogenase/reductase SDR	0	0.0761975	0.146342	0.145848	0.237534	0.289385	0	0.0262002	-0.00960064	0.0665018	0.11235	0	-0.0385933	0.0204953	-0.0131118	0.0171993	0.135542	0.0694247	0	0.15489	0.0900869	0.0513075	0.0653817
ZMO0227	DNA polymerase I (EC 2.7.7.7)	0	0.068078	0.0840666	0.0353547	0.0639239	0.141601	0	-0.0994023	-0.190702	0.323195	0.392948	0	-0.0361431	-0.0688116	0.080162	0.0958191	0.0812148	0.0880491	0	0.0934621	0.19995	0.0160954	0.029112
ZMO0228	Polysaccharide biosynthesis protein	0	0.159774	0.0886288	-1.44417	-0.725505	0.393797	0	1.7341	1.39216	0.575397	0.621319	0	0.0189502	0.0273384	0.0582255	0.00343897	0.0592241	0.0383814	0	-0.051653	-0.0531784	0.0133695	0.0258414
ZMO0230	ABC transporter related protein	0	-0.066642	-0.239612	0.0186028	0.0750151	-0.0530903	0	-0.289782	0.0227726	0.177826	0.244145	0	-0.116495	-0.25891	0.00582925	0.145462	0.154975	0.186858	0	0.18308	0.155477	0.0136364	0.0261181
ZMO0231	Uncharacterized protein	0	0.06445	0.36366	0.716492	0.625561	0.306274	0	0.149006	0.146532	1.49659e-05	0.000154843	0	0.0562894	0.276803	0.138254	-0.0283845	-0.0770076	0.077952	0	0.07663	-0.0524271	0.00941218	0.0206265
ZMO0232	RNA methyltransferase, TrmH family, group 3	0	0.0309367	0.162546	0.0833089	-0.00209745	0.0410826	0	-0.0324606	0.243534	0.411243	0.480087	0	0.337554	0.525304	0.116871	-0.0771041	-0.0229497	-0.0413855	0	-0.229699	-0.370286	0.432225	0.454219
ZMO0233	Uncharacterized protein	0	-0.211659	-0.0276274	-0.0450128	-0.0963011	-0.236576	0	-0.291932	-0.121173	0.00547894	0.0151894	0	-0.121912	-0.27842	0.184885	0.274647	0.269573	0.359764	0	0.292807	0.245663	0.00121644	0.00523283
ZMO0234	Protease Do (EC 1.3.1.74)	0	0.106185	0.206646	0.138519	0.145104	0.219063	0	0.0538468	0.10838	0.0102662	0.0251959	0	0.264978	0.435431	0.144444	-0.208684	-0.218515	-0.262846	0	-0.474351	-0.558093	0.364773	0.386757
ZMO0236	Iron-sulfur cluster carrier protein	0	-0.074658	-0.0247137	0.0975621	0.135799	0.22983	0	0.0970238	0.443485	0.00257812	0.00819511	0	0.0574768	0.0802138	0.157844	0.147808	0.140488	0.206373	0	0.0596202	0.00134592	0.00642871	0.0163296
ZMO0238	ATP synthase subunit delta (ATP synthase F(1) sector subunit delta) (F-type ATPase subunit delta) (F-ATPase subunit delta)	0	-0.0168668	-0.0813052	-0.0775128	-0.174126	-0.336299	0	0.0793827	0.317376	0.000443531	0.00207725	0	0.202867	-0.17921	-0.666651	-1.17254	-1.15337	-1.32106	0	-0.795693	-0.631586	0.00108547	0.00480742
ZMO0239	ATP synthase subunit alpha (EC 3.6.3.14) (ATP synthase F1 sector subunit alpha) (F-ATPase subunit alpha)	0	0.0131909	-0.0755654	-0.100842	-0.117355	-0.115935	0	0.163274	0.229989	0.0252362	0.050761	0	0.390127	0.0652765	-0.504602	-0.983627	-0.999779	-1.14194	0	-0.839691	-0.891734	0.00164225	0.00648707
ZMO0240	ATP synthase gamma chain (ATP synthase F1 sector gamma subunit) (F-ATPase gamma subunit)	0	0.0359535	-0.0418371	-0.0371041	-0.0560164	-0.141818	0	0.115896	0.220002	0.497752	0.555423	0	0.408325	0.0550822	-0.390921	-0.742243	-0.699453	-0.785783	0	-0.827353	-0.883937	0.000195364	0.00144233
ZMO0241	ATP synthase subunit beta (EC 3.6.3.14) (ATP synthase F1 sector subunit beta) (F-ATPase subunit beta)	0	-0.00810573	-0.067729	-0.0617772	-0.139825	-0.151669	0	0.0402003	0.219588	0.125846	0.187056	0	0.611168	0.220447	-0.44447	-0.88423	-0.89736	-0.972365	0	-0.946578	-1.1646	0.00098071	0.00444041
ZMO0242	H+transporting two-sector ATPase delta/epsilon subunit	0	-0.00281241	-0.0914165	-0.0805855	-0.26877	-0.175862	0	0.14028	0.274542	0.0136434	0.0313007	0	0.476336	0.175215	-0.504962	-1.06265	-0.946115	-1.08557	0	-1.00647	-1.12381	0.00547582	0.0146536
ZMO0243	Uncharacterized protein	0	0.0249014	-0.13109	-0.050627	-0.084626	-0.0289326	0	0.0492782	-0.0647003	0.332541	0.401426	0	-0.0594044	-0.154228	0.0399126	0.0862815	0.0958867	0.0614551	0	0.102476	0.210972	0.0180878	0.0309908
ZMO0244	Histone family protein DNA-binding protein	0	0.112294	0.0186531	0.113351	0.0409569	0.217727	0	0.0247686	0.0416562	0.189987	0.257271	0	0.200296	0.426608	-0.391495	-0.964142	-0.903409	-1.06915	0	-0.87992	-0.817582	0.0332342	0.0465328
ZMO0246	ATP-dependent protease subunit HslV (EC 3.4.25.2)	0	-0.319428	-0.142292	0.105942	0.364223	0.492077	0	0.283145	0.481548	0.000179045	0.00102485	0	0.232262	0.554927	0.538031	0.172314	0.13563	0.253374	0	-0.232477	-0.295703	0.000211694	0.00149524
ZMO0247	ATP-dependent protease ATPase subunit HslU	0	0.0629891	0.257948	0.29561	0.297286	0.303066	0	0.0650374	0.263811	0.0020571	0.00681254	0	0.226068	0.647289	0.590344	0.160378	0.142246	0.235997	0	-0.356618	-0.597187	6.16e-06	0.000139387
ZMO0249	50S ribosomal protein L33	0	0.0160917	-0.010631	-0.210804	-0.360027	-0.320942	0	0.0873334	0.191927	0.0164194	0.0357019	0	0.260085	0.485924	-0.488208	-1.02965	-0.970522	-1.35431	0	-0.671791	-0.222749	0.00152746	0.00614175
ZMO0250	Response regulator receiver protein	0	0.00752568	0.220968	0.447965	0.509548	0.549248	0	0.182487	0.138464	0.000282322	0.00148477	0	0.211404	0.292396	0.136282	0.161208	0.253398	0.156748	0	-0.344317	-0.0672876	1.28e-05	0.000226798
ZMO0251	Endoribonuclease L-PSP	0	0.00189768	0.0264587	0.0567536	0.12281	0.0446873	0	0.0039213	0.117728	0.497881	0.555423	0	0.30131	0.542227	-0.0335658	-0.454682	-0.414504	-0.407668	0	-0.654823	-0.793218	0.00332054	0.0104282
ZMO0252	Major intrinsic protein	0	-0.0991533	-0.104055	-0.240747	-0.303866	-0.333797	0	-0.060178	0.145724	0.158866	0.223741	0	-0.021313	-0.145256	-0.0118751	0.0640958	0.0603779	0.101826	0	0.230543	0.137793	0.0654652	0.0799897
ZMO0254	Type I secretion system ATPase	0	-0.25779	0.169426	0.196089	0.124688	-0.0698067	0	0.306461	0.0285061	0.5767	0.622302	0	-0.105357	-0.317102	-0.0189426	0.132793	0.114179	0.147242	0	0.344738	0.251558	0.0267933	0.0399022
ZMO0255	Type I secretion membrane fusion protein, HlyD family	0	-0.220446	-0.0696439	-0.00903611	-0.0732071	-0.0566929	0	-0.004522	-0.168653	0.857006	0.866309	0	-0.113575	-0.348383	-0.109472	-0.00991637	0.0528095	0.108215	0	0.43906	0.315715	0.0642294	0.0787836
ZMO0256	D-lactate dehydrogenase (EC 1.1.1.28)	0	0.41775	1.1854	1.73344	1.93407	2.01634	0	0.362355	1.06911	2.21423e-11	3.89458e-09	0	0.602486	1.27122	0.608962	0.344694	0.329719	0.441662	0	0.0941903	-0.131676	0.00011101	0.000933271
ZMO0257	Two component transcriptional regulator, winged helix family	0	0.0419639	0.12207	0.148011	0.264837	0.406415	0	0.0714622	0.252865	7.66332e-05	0.000536771	0	0.785744	1.30379	0.394552	0.0167284	-0.0278786	-0.0948217	0	-0.661875	-1.09575	0.0024777	0.00871783
ZMO0258	Histidine kinase	0	0.0198227	0.096849	0.178183	0.234852	0.369963	0	-0.00592671	0.205592	0.0101574	0.0249676	0	0.162009	0.288579	0.110737	0.0963823	0.112497	0.111873	0	0.0231981	-0.192105	0.092686	0.108105
ZMO0260	Cytochrome c biogenesis ATP-binding export protein CcmA (EC 3.6.3.41) (Heme exporter protein A)	0	0.092219	0.172456	0.14292	0.258784	0.343482	0	-0.0785876	-0.105752	0.0680108	0.114169	0	-0.0747451	-0.306816	-0.0697199	0.137317	0.137019	0.191402	0	0.37568	0.366402	0.0102265	0.0218074
ZMO0263	Uncharacterized protein	0	-0.0067825	-0.0908857	-0.140259	-0.365852	-1.02537	0	0.00656159	0.471405	0.000417765	0.00199194	0	-0.108285	-0.340998	0.0607813	0.173693	0.131494	0.157496	0	0.295677	0.223615	0.0144428	0.0271159
ZMO0264	Uncharacterized protein	0	-0.021048	-0.2476	-0.0950054	0.0194632	0.135909	0	-0.0956086	0.214432	0.145874	0.208977	0	-0.146099	-0.38043	0.0847234	0.219845	0.20703	0.293984	0	0.355977	0.299084	0.00802784	0.0187382
ZMO0265	Uncharacterized protein	0	0.109205	-0.0138813	0.160389	0.143722	-0.0324722	0	0.048748	0.498118	0.0162068	0.0353868	0	-0.16895	-0.381207	0.0453332	0.181173	0.156216	0.238791	0	0.400338	0.311807	0.0145853	0.027222
ZMO0266	Uncharacterized protein	0	-0.859128	-0.866518	-0.950728	-0.704625	-0.28491	0	-0.278254	0.203075	0.675187	0.708298	0	-0.133097	-0.268483	0.0752997	0.116527	0.100447	0.165569	0	0.166361	0.178114	0.00771472	0.0180962
ZMO0267	Uncharacterized protein	0	0.0191917	0.0135425	-0.0729783	-0.0481118	-0.125917	0	0.026276	0.328585	0.0378835	0.0711568	0	-0.126502	-0.304146	0.0514136	0.126151	0.0864603	0.114057	0	0.237842	0.195936	0.0155466	0.0285396
ZMO0268	Uncharacterized protein	0	0.0424352	-0.306814	-0.0495367	0.0164137	-0.239294	0	-0.0704953	0.372774	0.00194517	0.00655876	0	-0.13939	-0.364693	0.05193	0.256111	0.2402	0.322075	0	0.456752	0.400201	0.0074551	0.0176971
ZMO0269	Uncharacterized protein	0	0.0469207	0.0224515	0.0463795	-0.0692753	-0.328734	0	0.252972	0.638118	0.0133846	0.0308411	0	-0.106363	-0.327231	0.0370922	0.164878	0.121172	0.172247	0	0.235731	0.249116	0.00810485	0.0187796
ZMO0270	Uncharacterized protein	0	-0.0178579	-0.0546908	-0.0623354	-0.104327	-0.149015	0	0.267296	0.429948	0.0492832	0.0888469	0	-0.0967458	-0.475757	0.0398817	0.0291272	0.0237509	-0.00368594	0	-0.111985	0.0162076	3.21e-05	0.000408701
ZMO0271	Apolipoprotein N-acyltransferase (ALP N-acyltransferase) (EC 2.3.1.-)	0	0.0279441	0.00355398	-0.0179959	-0.111981	-0.191892	0	-0.0878968	-0.0724541	0.0603889	0.103571	0	-0.0976888	-0.131187	-0.111993	-0.0212562	0.0190229	0.0149351	0	0.0137848	0.0656877	0.007366	0.0175942
ZMO0273	S-adenosylmethionine synthase (AdoMet synthase) (EC 2.5.1.6) (MAT) (Methionine adenosyltransferase)	0	0.0486616	0.0444985	0.0889898	0.227209	0.374136	0	0.0495568	0.0275214	0.00337029	0.0102206	0	0.489705	0.844629	0.644649	0.404673	0.0378986	-0.0438285	0	-0.55464	-0.750033	0.0325318	0.0458535
ZMO0274	RNA polymerase sigma-54 factor	0	0.0472944	-0.0291089	0.077547	0.23905	0.355007	0	-0.0289408	0.140074	0.000393336	0.00189833	0	-0.0976621	-0.0934974	0.0187564	0.00805353	0.0140277	0.00847256	0	0.0346697	0.0582248	0.0134809	0.0259826
ZMO0275	ABC transporter related protein	0	-0.079507	-0.054338	0.0604476	0.191551	0.403771	0	0.0775291	0.148519	0.000369303	0.00180434	0	0.1487	0.188951	0.135913	0.0981389	0.120978	0.0516871	0	-0.0649271	-0.117004	0.0419817	0.0556243
ZMO0276	OstA family protein	0	0.142466	0.0383809	0.0886977	-0.00757092	-0.0188382	0	0.0339129	0.104713	0.166726	0.231837	0	-0.0241601	0.00548004	-0.164034	-0.176161	-0.129266	-0.234117	0	-0.32848	-0.151439	0.0156957	0.0286749
ZMO0277	Uncharacterized protein	0	0.00778221	-0.100804	-0.0306123	-0.0408203	0.139615	0	0.0605442	0.0212718	0.790122	0.812184	0	-0.0299965	0.0181838	-0.116409	-0.117689	-0.0871782	-0.181353	0	-0.286746	-0.130563	0.00279537	0.0093672
ZMO0278	3'-5' exonuclease	0	0.0446522	-0.15801	-0.163286	-0.264068	-0.386202	0	0.00519086	-0.0865215	0.000497081	0.00228987	0	0.0386121	0.135305	-0.212977	-0.380729	-0.37036	-0.531205	0	-0.666802	-0.324593	0.0108395	0.0224837
ZMO0279	Cold-shock DNA-binding domain protein	0	0.0178288	0.0071483	0.0193511	-0.0386817	0.00582222	0	-0.0102985	0.107742	0.844492	0.857492	0	0.566701	0.949306	-0.311569	-0.781532	-0.523895	-0.829153	0	-0.900353	-1.19739	0.000244399	0.00167638
ZMO0281	Transcriptional regulator, TetR family	0	-0.022244	-0.130438	-0.119655	-0.0158597	-0.00135627	0	-0.10569	-0.108602	0.738814	0.765408	0	-0.0932069	-0.290718	0.0771713	0.273002	0.147994	0.140438	0	0.24853	0.316736	0.00810488	0.0187796
ZMO0282	Efflux transporter, RND family, MFP subunit	0	-0.0635787	0.0151311	0.112125	0.182017	0.299367	0	-0.163704	-0.252278	0.00871937	0.0221909	0	0.0811579	0.44975	0.0922565	-0.061967	-0.0640465	-0.180934	0	-0.295473	-0.20209	0.0494844	0.0635272
ZMO0283	Transporter, hydrophobe/amphiphile efflux-1 (HAE1) family	0	0.027675	0.153832	0.144074	0.177399	0.362211	0	-0.0152689	-0.0317381	0.00660176	0.0175936	0	0.00736588	0.175494	0.0638663	0.109737	0.0969851	0.042509	0	-0.00121609	0.0507527	0.0104929	0.0219977
ZMO0285	RND efflux system, outer membrane lipoprotein, NodT family	0	0.0335289	-0.0424199	0.0225507	0.159032	0.226947	0	0.0182149	-0.0474785	0.0102988	0.0252368	0	0.0173747	0.095399	0.05614	0.174296	0.152024	0.154649	0	0.114264	0.119312	0.00439863	0.0127023
ZMO0286	Uncharacterized protein	0	0.196428	0.634903	0.932037	0.776253	0.803552	0	0.668086	1.77622	7.62792e-05	0.000536667	0	1.33038	2.39057	1.20881	0.723976	0.623728	0.817218	0	-0.704488	-1.52899	1.59e-08	3.35e-06
ZMO0287	Efflux transporter, RND family, MFP subunit	0	0.0754089	0.150907	0.145686	0.131914	0.337163	0	0.0572907	0.0231936	0.0152743	0.0338171	0	-0.091246	-0.0648664	-0.0261814	-0.00591343	0.00660825	-0.0681117	0	-0.252582	-0.0663168	5.67e-07	3.48e-05
ZMO0290	Uncharacterized protein	0	-0.094115	-0.00128395	0.351088	0.526676	0.733985	0	-0.0964379	0.261693	2.63912e-06	4.44439e-05	0	-0.032997	0.0620276	0.20667	0.204605	0.128236	0.205737	0	0.208871	0.113058	0.00208087	0.00769327
ZMO0291	Prolipoprotein diacylglyceryl transferase (EC 2.4.99.-)	0	-0.0290153	0.171629	0.267178	0.138104	0.43201	0	0.0752671	0.110838	0.229917	0.298816	0	0.0309654	0.0529478	-0.0327431	0.119834	0.133047	0.0631992	0	-0.0756919	0.108561	0.00808655	0.0187796
ZMO0293	Sugar transporter (EC 1.3.1.74)	0	0.035336	0.0490219	0.219887	0.124771	0.0418751	0	0.331876	0.656857	0.849618	0.860489	0	0.23454	0.475268	0.153444	0.214873	0.215745	0.264332	0	0.173694	-0.142369	0.230733	0.250276
ZMO0294	50S ribosomal protein L28	0	0.21138	0.217717	-0.00567877	-0.165889	-0.017548	0	0.246728	0.0973716	0.188812	0.255899	0	0.571472	1.1836	-0.529339	-1.19933	-1.10031	-1.4836	0	-1.20132	-1.26865	0.000585775	0.00303262
ZMO0296	tRNA-specific adenosine deaminase (EC 3.5.4.33)	0	-0.172812	-0.0104595	-0.157658	0.0447484	-0.121546	0	0.0164195	0.0807288	0.209509	0.278232	0	-0.04892	-0.329479	0.0533245	0.336719	0.445433	0.471529	0	0.571425	0.258015	0.00282952	0.00941521
ZMO0297	Uncharacterized protein	0	0.0523733	0.0279532	-0.0399154	-0.00629592	0.126195	0	0.181308	0.126854	0.2978	0.36916	0	0.0916855	0.302494	-0.0474587	-0.199529	-0.178612	-0.327429	0	-0.402567	-0.427202	0.701123	0.719683
ZMO0298	Uncharacterized protein	0	-0.018489	-0.0771025	0.00102741	-0.167766	-0.346782	0	-0.0883951	0.130671	0.0515362	0.0920788	0	-0.061798	-0.0450271	0.0718984	0.0243567	0.00572119	0.0736776	0	-0.0623832	0.0401388	0.000575729	0.00300518
ZMO0299	Phosphoribosylamine--glycine ligase (EC 6.3.4.13) (GARS) (Glycinamide ribonucleotide synthetase) (Phosphoribosylglycinamide synthetase)	0	-0.00254061	-0.0469369	0.0288092	0.0823475	0.117946	0	0.0448683	0.056689	0.00934059	0.023331	0	0.0943261	0.0631774	-0.243938	-0.325353	-0.26727	-0.308176	0	-0.18774	-0.0931607	0.399063	0.420532
ZMO0300	Exodeoxyribonuclease 7 large subunit (EC 3.1.11.6) (Exodeoxyribonuclease VII large subunit) (Exonuclease VII large subunit)	0	0.0403325	-0.0348838	0.00890815	-0.0216048	-0.101698	0	-0.00606328	-0.00522815	0.305517	0.375491	0	-0.0936259	-0.174455	-0.0639454	0.0167882	0.031322	0.0454968	0	0.0986929	0.125499	0.0150049	0.0277334
ZMO0301	PepSY-associated TM helix domain protein	0	-0.0348745	-0.0918898	-0.130475	-0.249875	-0.87195	0	-0.110819	-0.672333	0.00106956	0.00418538	0	-0.08598	-0.340804	-0.168836	-0.0952776	-0.139751	-0.080772	0	0.111238	0.365279	0.0136693	0.0261496
ZMO0302	Uncharacterized arylsulfate sulfotransferase-like protein involved in siderophore biosynthesis	0	-0.09302	0.0473891	-0.174645	-0.377638	-0.291469	0	-0.27065	-0.144889	0.01561	0.0343681	0	-0.0461534	-0.244556	-0.0905986	0.100502	0.0859189	0.0891745	0	0.162651	0.134913	0.00374823	0.0113867
ZMO0303	Ferrochelatase (EC 4.99.1.1) (Heme synthase) (Protoheme ferro-lyase)	0	0.00213665	0.150087	0.0582152	-0.136277	-0.046769	0	-0.0543674	-0.0942096	0.617488	0.658681	0	-0.113655	-0.272167	0.0191816	0.177541	0.14393	0.156523	0	0.249287	0.312627	0.0268215	0.0399022
ZMO0305	Stress responsive alpha-beta barrel domain protein	0	-0.0154295	-0.0273631	-0.0319057	-0.0989611	-0.0449884	0	-0.135936	-0.0156945	0.827809	0.8438	0	-0.110436	-0.130438	0.000207927	0.126942	0.0642265	0.154221	0	0.221126	0.410296	0.0174965	0.0305929
ZMO0306	Glycosyl transferase group 1	0	0.0626528	0.0674352	0.142696	0.189578	0.290535	0	-0.0557819	-0.102013	0.00988367	0.0244296	0	-0.0371903	0.0332909	-0.050614	0.0261035	0.025854	0.0392998	0	0.0146306	0.043186	0.0177451	0.0306791
ZMO0307	Capsule polysaccharide biosynthesis protein	0	-0.102642	-0.203066	0.310127	0.464171	0.488933	0	-0.197318	-0.0923185	0.000271862	0.00144902	0	-0.0967201	-0.165344	0.0333046	0.207719	0.16023	0.172615	0	0.427255	0.346366	0.034564	0.0480758
ZMO0309	Short-chain dehydrogenase/reductase SDR	0	0.274963	0.39273	0.403837	0.214375	0.232211	0	0.380257	1.50294	0.0114899	0.0273512	0	0.408517	0.431275	0.0858144	0.145289	0.169015	0.262008	0	0.111747	-0.29199	0.0684223	0.0830155
ZMO0311	Pyrroline-5-carboxylate reductase (P5C reductase) (P5CR) (EC 1.5.1.2) (PCA reductase)	0	0.1385	0.0869229	0.0946732	0.21969	0.398647	0	0.205027	0.259726	0.0730878	0.121023	0	-0.0354307	0.121354	0.215652	0.122007	-0.0760514	0.219175	0	0.0207082	-0.309029	0.0859991	0.101238
ZMO0312	Amidohydrolase (EC 3.5.1.32)	0	0.113733	0.386295	0.142685	0.101222	0.221077	0	0.0629391	0.198723	0.0916203	0.145638	0	-0.0872499	-0.154947	0.0409499	0.162323	0.0495704	0.154853	0	-0.0156857	-0.235743	0.00507696	0.01398
ZMO0313	Uncharacterized protein	0	0.0238174	0.270322	0.298631	0.283203	0.0334	0	0.199722	0.333072	0.0525385	0.0933428	0	-0.156767	-0.182279	0.0278498	0.103395	0.0419794	0.0960588	0	0.173183	0.178507	0.0360147	0.0495252
ZMO0314	Phospholipase D/Transphosphatidylase	0	0.0734306	-0.0212109	0.0784973	0.260205	0.376419	0	0.0522782	0.0453878	0.00122113	0.00462452	0	-0.021557	0.00652647	0.0566684	0.140391	0.196394	0.157323	0	0.0596733	0.0971915	0.00363751	0.0111472
ZMO0315	Uncharacterized protein	0	-0.103167	0.295601	-0.002044	-0.112264	-0.152215	0	-0.106018	0.0760414	0.153865	0.218251	0	-0.0661297	-0.275306	-0.018336	0.0984407	0.121248	0.0990985	0	0.241981	0.300214	0.00227558	0.00817315
ZMO0318	Short-chain dehydrogenase/reductase SDR	0	-0.0135158	0.140274	0.260564	0.218337	0.177088	0	0.421626	1.15472	0.000868468	0.0035539	0	0.447897	0.441025	0.1488	0.0297789	-0.000849072	0.0728479	0	-0.485971	-0.768135	0.248643	0.268422
ZMO0319	WGR domain protein	0	0.148451	0.075986	0.341332	0.27373	0.148709	0	-0.255503	0.336476	0.0349266	0.0665328	0	0.0307539	-0.0185416	-0.0376593	-0.126084	-0.148751	-0.0417424	0	-0.109037	0.17542	0.0618417	0.0762982
ZMO0321	Dihydrofolate reductase region	0	-0.291382	-0.0282213	0.000352733	0.0763649	0.0793801	0	-0.166927	-0.0995415	0.112015	0.170499	0	-0.135045	-0.177449	-0.028236	0.0922538	-0.00553702	0.144624	0	0.214424	0.313136	0.0179178	0.0308318
ZMO0322	Riboflavin biosynthesis protein (EC 2.7.1.26) (EC 2.7.7.2)	0	0.0843716	0.0741498	0.0264823	0.0252588	-0.0475849	0	-0.0355687	0.03089	0.452574	0.514304	0	-0.119817	-0.0959802	-0.158162	-0.109142	-0.0295615	0.00566223	0	0.0592396	-0.00508343	0.0549967	0.0690024
ZMO0323	Isoleucine--tRNA ligase (EC 6.1.1.5) (Isoleucyl-tRNA synthetase) (IleRS)	0	0.00970158	-0.0252185	-0.0280086	-0.0352049	-0.0423248	0	-0.030748	-0.0819418	0.803145	0.823965	0	0.154143	0.202698	-0.0549508	-0.145846	-0.159685	-0.245293	0	-0.356596	-0.15216	0.00894149	0.0199188
ZMO0324	Lipoprotein signal peptidase (EC 3.4.23.36) (Prolipoprotein signal peptidase) (Signal peptidase II) (SPase II)	0	1.0979	0.117642	0.482635	0.299528	0.892801	0	0.134056	-0.569524	0.553322	0.603243	0	0.0711819	0.158758	-0.0502002	-0.072687	-0.0643025	-0.130246	0	-0.198142	-0.0141321	0.00430322	0.0125593
ZMO0325	Uncharacterized protein	0	-0.0166042	0.0933033	-0.0512449	0.0116473	0.00672073	0	0.0146265	-0.109577	0.420146	0.48689	0	0.0958638	0.308035	-0.134705	-0.358825	-0.279736	-0.474833	0	-0.507415	-0.255265	0.274354	0.294837
ZMO0326	NADPH-dependent 7-cyano-7-deazaguanine reductase (EC 1.7.1.13) (7-cyano-7-carbaguanine reductase) (NADPH-dependent nitrile oxidoreductase) (PreQ(0) reductase)	0	0.0355574	0.112446	0.0236331	-0.0189188	0.0726167	0	0.102296	0.0507846	0.115808	0.175293	0	0.0602247	0.164462	-0.0709082	-0.217493	-0.2828	-0.413862	0	-0.53226	-0.152683	0.012235	0.0242655
ZMO0327	Sulfurtransferase	0	0.0354286	0.0538766	0.0462221	0.0988097	0.16985	0	0.123883	0.156539	0.0775219	0.126905	0	0.0669424	0.091279	0.0745374	0.0173262	-0.028576	0.0276749	0	-0.155583	-0.245239	0.0186959	0.031656
ZMO0328	Elongation factor P (EF-P)	0	0.157987	0.317227	0.0972761	-0.0495342	-0.0312138	0	0.0376336	-0.0249051	0.0633204	0.107781	0	0.165216	0.163365	-0.227331	-0.442948	-0.408558	-0.651644	0	-0.509737	-0.210446	0.00323125	0.0102837
ZMO0329	Inositol-phosphate phosphatase (EC 3.1.3.25)	0	0.0591467	0.088481	-0.106874	-0.205318	-0.149204	0	0.0451152	-0.0342232	0.0419208	0.0777056	0	0.0346871	0.133545	-0.316184	-0.394943	-0.370532	-0.443761	0	-0.449841	-0.526588	0.188194	0.206926
ZMO0331	Uncharacterized protein	0	0.108311	0.275077	0.323484	0.121765	0.143339	0	0.258058	0.459761	0.490855	0.54991	0	0.118233	0.442134	0.106092	-0.456942	-0.506291	-0.761301	0	-0.841461	-0.527419	0.171872	0.189748
ZMO0332	Thiamine-phosphate synthase (TP synthase) (TPS) (EC 2.5.1.3) (Thiamine-phosphate pyrophosphorylase) (TMP pyrophosphorylase) (TMP-PPase)	0	-0.0188242	-0.09663	0.0722901	0.0990889	0.193754	0	0.137557	0.151647	0.00088087	0.00358462	0	0.0271786	0.00730274	-0.0861173	-0.0511284	0.00649936	0.0407551	0	-0.17284	-0.380841	0.0201859	0.0333216
ZMO0335	ATPase MipZ	0	-0.0588068	-0.00629198	0.0964658	0.122644	0.266358	0	0.0133925	-0.0847418	0.0123067	0.0290768	0	-0.0784022	-0.126718	-0.0648101	-0.0155493	0.0311748	0.0623313	0	0.14396	0.0879422	0.0259337	0.0390753
ZMO0336	Heat shock protein DnaJ domain protein	0	0.239007	0.0552959	-0.0111387	0.0224006	-0.378283	0	-0.521358	-0.810929	0.0628691	0.107359	0	-0.0425951	-0.102285	-0.0397072	0.0485416	0.0509274	0.0105072	0	0.0547064	0.272352	0.00837072	0.0190775
ZMO0339	Phosphomannomutase (EC 5.4.2.8)	0	0.08869	0.356653	0.332624	0.246034	0.222581	0	0.192069	0.509815	0.00392284	0.0116011	0	0.602154	0.830273	0.228548	-0.086766	-0.124192	-0.0994099	0	-0.471702	-0.685668	0.000334546	0.00207725
ZMO0341	Short-chain dehydrogenase/reductase SDR	0	-0.090621	0.0556327	0.0697951	0.393677	0.553651	0	0.195743	0.410756	0.00429804	0.012507	0	0.00510872	0.155147	0.0410033	0.0949633	0.0238061	0.0300975	0	0.151622	0.186484	0.0543862	0.0684783
ZMO0342	Aminotransferase (EC 2.6.1.-)	0	0.0343856	0.0397454	-0.073658	-0.209608	-0.261557	0	0.109035	0.261742	9.3042e-06	0.000104458	0	0.135589	0.0243861	-0.281475	-0.257945	-0.165454	-0.3375	0	-0.357653	-0.0637725	0.0636094	0.0781402
ZMO0343	Aminotransferase class IV	0	0.0969116	0.283736	0.107331	0.168486	0.461956	0	0.138275	0.130947	0.0495214	0.0889811	0	-0.0507334	0.0491622	-0.0223016	0.0232167	-0.0325789	-0.0484453	0	-0.0688459	0.218514	0.0376614	0.0510754
ZMO0344	Peptidase U62 modulator of DNA gyrase	0	0.0720485	0.0905143	0.0616741	-0.0509741	-0.121634	0	-0.00195683	0.00309447	0.122434	0.183015	0	-0.00194815	0.0018358	-0.0573886	-0.162897	-0.200574	-0.150992	0	-0.28582	-0.230228	0.000642011	0.00322704
ZMO0345	Endonuclease/exonuclease/phosphatase	0	0.0830379	0.105273	0.191724	0.135649	0.146357	0	-0.0224089	0.0700566	0.253578	0.32346	0	-0.118803	-0.0914676	-0.108382	-0.0226177	-0.0298835	0.0349571	0	-0.104482	0.0219663	0.00151569	0.00611425
ZMO0346	Ammonium transporter	0	0.145071	0.126533	-0.039557	-0.207794	-0.0268186	0	-0.0354844	-0.205651	0.00529454	0.0148341	0	0.226152	-0.7464	-1.15623	-1.48709	-1.46897	-1.46164	0	-0.483788	0.103164	4.83e-10	4.59e-07
ZMO0347	RNA-binding protein Hfq	0	-0.202379	-0.0356243	-0.019234	-0.11359	-0.439432	0	-0.225508	-0.254885	0.166641	0.231837	0	0.252192	0.48312	0.213704	-0.347659	-0.393693	-0.529104	0	-0.623821	-0.268787	0.0268721	0.0399022
ZMO0348	GTPase HflX (GTP-binding protein HflX)	0	-0.0314446	0.0196113	0.136847	0.188569	0.304932	0	0.102283	0.126141	4.38428e-06	5.92672e-05	0	0.1587	0.480687	0.150201	-0.230947	-0.226993	-0.335513	0	-0.357627	-0.302514	0.0038074	0.011467
ZMO0349	UPF0301 protein ZMO0349	0	0.0921786	0.288003	0.168167	0.224165	0.322093	0	0.125504	0.04223	0.122243	0.182905	0	0.17357	0.386089	0.152289	-0.123701	-0.178442	-0.305089	0	-0.363256	-0.307561	0.0825021	0.0974839
ZMO0350	Putative ParB-like nuclease	0	0.0614888	-0.0211959	0.171911	0.174792	0.241178	0	-0.0052637	-0.0155484	0.00127642	0.00477675	0	-0.161619	-0.164876	-0.196946	-0.184031	-0.177133	-0.180857	0	0.0409817	0.296772	0.054857	0.0688885
ZMO0351	Putative DNA helicase	0	0.0907243	-0.0439783	-0.0877527	-0.0817867	-0.0316398	0	-0.115959	-0.102054	0.000202829	0.00113455	0	-0.116531	-0.250274	-0.0717339	0.0864707	0.055804	0.100942	0	0.201221	0.233475	0.017971	0.0308724
ZMO0352	Uncharacterized protein	0	0.0158356	0.0112982	-0.0120186	-0.0753104	0.0116695	0	0.109668	0.146266	0.198248	0.266633	0	0.142023	0.107379	0.0142229	0.107521	0.0396497	0.0958182	0	0.12813	0.169838	0.0696565	0.084244
ZMO0353	4-diphosphocytidyl-2C-methyl-D-erythritol synthase	0	0.0130453	0.0792492	0.0416496	0.039702	0.198825	0	0.0927833	0.344692	0.00126642	0.00475058	0	0.225892	0.263236	-0.00611319	0.0387131	0.0499846	0.0484599	0	-0.0148978	-0.0454734	0.166231	0.184163
ZMO0354	DNA mismatch repair protein MutL	0	0.0422407	0.165724	0.0123198	0.0155402	0.135682	0	0.137354	0.0925858	0.195098	0.262941	0	-0.0652897	-0.158654	-0.103453	0.000372727	0.00810424	0.0577028	0	0.108813	0.0811051	0.0458325	0.0595228
ZMO0355	Cell shape determining protein, MreB/Mrl family	0	0.0978025	0.0814364	-0.0275711	-0.0800736	0.032032	0	-0.0353264	-0.0565983	0.195197	0.262941	0	0.0654331	0.15482	-0.263591	-0.424289	-0.34472	-0.531195	0	-0.444675	-0.477265	0.0171327	0.0302722
ZMO0356	Rod shape-determining protein MreC	0	-0.00435489	-0.128121	-0.08119	-0.171066	-0.174626	0	-0.193913	-0.124448	0.000164212	0.000969955	0	-0.0640907	-0.00792518	-0.173458	-0.172052	-0.120338	-0.148892	0	-0.247887	-0.190384	0.118474	0.134952
ZMO0357	Uncharacterized protein	0	-0.143173	-0.116903	-0.0168598	0.270446	1.22661	0	1.01776	-0.394719	1.92773e-05	0.000181754	0	-0.0545656	-0.132473	-0.0845792	0.00994149	-0.0495105	-0.12409	0	0.0142598	0.197071	0.0533496	0.0674861
ZMO0359	Penicillin-binding protein 2 (EC 2.4.1.129)	0	0.0996289	0.114016	0.116238	0.00870708	0.0373536	0	0.0305876	0.110632	0.499502	0.556447	0	-0.0264232	-0.0980715	0.0590104	0.229138	0.245749	0.252759	0	0.172904	0.13028	0.00309669	0.00999753
ZMO0360	Rod shape-determining protein RodA	0	-0.190386	-0.000518883	-0.100445	-0.413235	0.164297	0	-0.101847	0.173827	0.104091	0.159976	0	-0.0461653	-0.206066	-0.019621	0.167594	0.125438	0.140562	0	0.37049	0.34297	0.00983404	0.0212219
ZMO0361	Uncharacterized protein	0	0.0870359	0.0380587	-0.004134	-0.284704	-0.541615	0	-0.31774	-0.627362	3.31953e-06	5.15961e-05	0	-0.0118534	-0.692839	-0.406566	-0.253093	-0.321536	-0.368961	0	0.088078	0.384924	0.006988	0.0170143
ZMO0362	UvrABC system protein B (Protein UvrB) (Excinuclease ABC subunit B)	0	0.0595564	0.204427	0.62169	0.612667	0.636445	0	0.0677581	0.336363	2.45512e-07	6.9401e-06	0	0.0166784	0.0821543	0.232543	0.119128	0.072487	0.146746	0	0.00271877	-0.0646952	0.00051172	0.00279387
ZMO0363	Queuine tRNA-ribosyltransferase (EC 2.4.2.29) (Guanine insertion enzyme) (tRNA-guanine transglycosylase)	0	0.012807	0.000288813	0.0292981	-0.0710752	-0.187161	0	-0.0652847	0.0154102	0.00180286	0.00619074	0	0.00292311	-0.126946	-0.102866	-0.053024	0.0252472	-0.0694994	0	0.078278	0.0374617	0.013082	0.0254196
ZMO0364	DNA ligase (EC 6.5.1.2) (Polydeoxyribonucleotide synthase [NAD(+)])	0	0.00380175	-0.00069992	0.131216	0.11785	0.15843	0	0.0454825	0.145037	0.000612781	0.00267965	0	-0.114025	-0.270879	-0.0560108	0.0708191	0.0878514	0.0803653	0	0.235102	0.233595	0.0137559	0.0262149
ZMO0366	Glucose facilitated diffusion protein	0	0.0475589	0.0901494	-0.206325	-0.368104	-0.57049	0	-0.072522	0.00333802	2.98325e-05	0.000258059	0	0.104489	-0.345548	-0.833391	-1.05862	-1.01009	-1.01674	0	-0.862174	-0.667617	2.37e-05	0.000331356
ZMO0367	Glucose-6-phosphate 1-dehydrogenase (G6PD) (EC 1.1.1.49)	0	-0.0224474	-0.0220243	-0.0258471	0.0179029	0.0569667	0	0.138301	0.251659	0.771145	0.795777	0	0.345563	-0.0186409	-0.467533	-0.923384	-0.992761	-1.13913	0	-0.756147	-0.429973	0.000909882	0.00420017
ZMO0368	Phosphogluconate dehydratase (EC 4.2.1.12) (6-phosphogluconate dehydratase)	0	0.00665479	0.0362447	0.00353299	-0.0245604	0.0455218	0	0.0973901	0.211274	0.446164	0.509399	0	0.53284	0.401166	-0.207056	-0.713836	-0.704341	-0.796952	0	-0.837177	-0.860323	0.00249624	0.00875065
ZMO0369	Glucokinase (EC 2.7.1.2) (Glucose kinase)	0	0.118403	0.0611638	-0.0128098	-0.149312	-0.221662	0	0.0109058	0.152622	0.00256046	0.0081718	0	0.573064	0.474969	-0.230015	-0.886424	-0.904661	-1.01848	0	-0.953001	-0.879673	0.00520399	0.0141965
ZMO0371	Aspartate racemase	0	0.0240348	0.0234066	0.21071	-0.0201651	-0.306096	0	0.0740814	0.0133063	0.00231002	0.0075242	0	-0.12788	-0.258818	-0.175681	-0.0278967	0.00883615	0.0274737	0	0.372254	0.183864	0.127272	0.144025
ZMO0372	HTH-type transcriptional regulator Zrp (Global regulatory protein)	0	-0.0127541	0.00727012	-0.0329208	0.215888	0.46448	0	0.267121	0.125793	0.0113154	0.0271399	0	-0.16758	-0.395018	-0.14554	0.0174265	0.0184784	0.0105117	0	0.107005	0.199139	0.00920068	0.0203411
ZMO0374	Levansucrase (EC 2.4.1.10) (Beta-D-fructofuranosyl transferase) (Sucrose 6-fructosyl transferase)	0	-0.312338	-0.313625	-0.363854	-0.340028	-0.478353	0	1.69111	2.74114	0.247946	0.317042	0	-0.147727	0.542616	1.17804	-0.31121	-0.765806	-0.958945	0	-0.987016	-1.89032	0.00753001	0.0178392
ZMO0375	Extracellular sucrase (EC 3.2.1.26) (Beta-fructofuranosidase) (Invertase) (Protein B46) (Saccharase)	0	-0.345436	-0.237469	-0.275182	-0.286333	-0.848822	0	1.77316	2.17541	0.543557	0.596133	0	-0.203869	-0.077087	0.267505	-0.110939	-0.20054	-0.264497	0	-0.243105	-0.867588	0.0761779	0.0909158
ZMO0376	Lon protease (EC 3.4.21.53) (ATP-dependent protease La)	0	0.113368	0.223365	0.472553	0.406846	0.36097	0	0.111108	0.238313	1.92049e-05	0.000181754	0	0.261146	0.705601	0.469825	0.0820049	-0.00659969	0.0307624	0	-0.231121	-0.348918	0.000186312	0.00138821
ZMO0377	HhH-GPD family protein	0	-0.130774	-0.0609224	-0.172969	-0.043074	0.00511563	0	-0.0908485	-0.202488	0.128531	0.189446	0	-0.211197	-0.396649	-0.181896	-0.0191653	-0.00259601	0.0477964	0	0.338552	0.397342	0.00587299	0.0152859
ZMO0380	Uncharacterized protein	0	-1.39659	-1.69579	-0.784713	-1.26146	0.0405992	0	2.38045	3.61912	0.213055	0.28129	0	-0.139812	-0.211275	0.0649113	0.0887446	0.0475464	0.0346578	0	0.190099	-0.250682	0.0082574	0.0189481
ZMO0383	Uncharacterized protein	0	-0.230451	-0.380891	0.18391	-0.299608	-0.332929	0	2.01403	2.61086	0.960392	0.962825	0	-0.179402	0.0314962	0.214938	-0.0543946	-0.17589	-0.183006	0	-0.216198	-0.835256	0.0593563	0.0736623
ZMO0387	Putative phage major head protein	0	-0.371005	-0.196525	-0.504248	-0.485832	-0.848162	0	1.90305	2.5634	0.0320242	0.0620494	0	-0.233153	-0.0523781	0.0551309	-0.347751	-0.424589	-0.239289	0	-0.265379	-1.07598	0.789421	0.803375
ZMO0390	Uncharacterized protein	0	0.199897	-0.368968	0.100956	-0.182523	-0.338623	0	0.886774	1.5984	0.65111	0.689437	0	-0.159609	-0.139128	0.0718188	0.033552	-0.0595369	-0.0570391	0	0.00114369	-0.418776	0.0270812	0.0400735
ZMO0394	Uncharacterized protein	0	-0.844333	-1.55308	-1.88404	-0.380637	-0.230162	0	1.44142	2.59266	0.0423083	0.0782406	0	-0.0888996	-0.071545	0.0414152	0.0817361	0.0442386	0.111323	0	0.118327	-0.398174	0.033139	0.0464337
ZMO0399	Uncharacterized protein	0	0.134188	-0.324115	0.851433	0.673943	0.165457	0	2.86873	3.60689	0.134563	0.196326	0	-0.187493	-0.00891126	0.247805	-0.139316	-0.234486	-0.224601	0	-0.364907	-1.00212	0.0882515	0.103505
ZMO0400	Uncharacterized protein	0	0.0514479	0.113127	-0.0365771	-0.702108	0.340809	0	0.875366	1.28403	0.258274	0.328656	0	-0.151313	-0.131873	0.0629734	-0.00288176	-0.0642936	-0.0771619	0	-0.0543567	-0.508606	0.0235367	0.0366199
ZMO0401	Diguanylate cyclase/phosphodiesterase	0	-0.0607301	0.00971367	-0.0545054	-0.108816	-0.133497	0	0.123279	0.084592	0.694247	0.723498	0	-0.250765	-0.352901	-0.11464	0.0403294	0.00646907	0.0271675	0	0.149694	0.252995	0.0206504	0.0337658
ZMO0402	Ribosomal RNA large subunit methyltransferase E (EC 2.1.1.166) (23S rRNA Um2552 methyltransferase) (rRNA (uridine-2'-O-)-methyltransferase)	0	-0.0955574	-0.208575	-0.0703467	0.0639407	0.0941635	0	0.160667	0.0806068	0.245455	0.314875	0	-0.104687	-0.204057	-0.113145	-0.0304338	0.00916429	-0.00940362	0	0.0357474	0.154928	0.018329	0.031219
ZMO0403	Ppx/GppA phosphatase	0	0.11239	0.0515987	0.31563	0.234842	0.348012	0	0.00254215	0.00643747	0.017587	0.0379294	0	-0.0744689	-0.222865	-0.0836176	0.0285373	0.123395	0.0728127	0	0.181541	0.0720652	0.0209746	0.0339667
ZMO0405	ATP-dependent Clp protease, ATP-binding subunit clpA	0	0.0854699	0.64654	1.07228	0.935145	0.817391	0	0.197984	0.329785	1.58729e-12	4.18779e-10	0	0.253385	1.00058	0.705687	0.240363	0.168694	0.294023	0	-0.209645	-0.237572	0.000202439	0.00146248
ZMO0406	Transport permease protein	0	0.181169	0.135121	0.131291	0.0258788	0.081172	0	-0.215983	-0.34494	0.929194	0.933321	0	0.0879299	0.192708	-0.0936327	-0.162999	-0.110112	-0.26453	0	-0.369002	-0.0608121	0.00572439	0.0151029
ZMO0407	GcrA cell cycle regulator	0	0.0683079	0.100761	0.0605953	0.0929384	0.104625	0	0.0407874	0.127327	0.719513	0.7459	0	0.207085	0.301535	0.00954202	-0.140072	-0.00841404	-0.252982	0	-0.137439	-0.192808	0.0142108	0.026832
ZMO0408	Acetylornithine aminotransferase (ACOAT) (EC 2.6.1.11)	0	0.0697062	0.106241	0.0395218	0.0264653	0.024115	0	0.13308	0.228789	0.538323	0.592995	0	0.233544	0.228756	-0.114028	-0.351339	-0.373156	-0.465399	0	-0.617006	-0.378909	0.00361397	0.011093
ZMO0409	Ornithine carbamoyltransferase (OTCase) (EC 2.1.3.3)	0	0.0481951	0.0616009	0.111684	0.0219565	-0.0302914	0	0.207351	0.35158	0.203038	0.271231	0	0.267849	0.343824	-0.171603	-0.426769	-0.376447	-0.560518	0	-0.609277	-0.479655	0.000795611	0.00378983
ZMO0410	33 kDa chaperonin	0	0.0490204	0.124198	-0.0445896	-0.182078	-0.130231	0	0.0934674	0.0999844	0.00378211	0.0112751	0	0.0269434	-0.094986	-0.104385	0.0122054	0.0100472	-0.0155173	0	0.00373638	0.280521	0.0335424	0.0468607
ZMO0411	DNA topoisomerase 4 subunit B (EC 5.99.1.3) (Topoisomerase IV subunit B)	0	0.00714549	-0.0726664	-0.159361	-0.220427	-0.0961432	0	-0.0470208	-0.150648	0.0400098	0.0745125	0	-0.0161069	-0.0115981	-0.0392824	0.0070669	0.0203842	-0.0552425	0	-0.033512	0.0147177	0.0199977	0.0331262
ZMO0412	UPF0056 inner membrane protein	0	0.721595	-0.941869	-2.11707	-0.135423	0.0749252	0	-0.147987	0.545414	0.679634	0.710608	0	-0.05258	0.362232	-0.375373	-0.207693	-0.140796	-0.450213	0	-0.26423	0.285316	0.00822341	0.018893
ZMO0413	Uncharacterized protein	0	-0.955532	-0.168056	0.29214	0.30295	1.07511	0	0.351636	0.364009	0.0815558	0.132278	0	0.0921889	-0.0501499	-0.0755034	-0.0230579	-0.02604	-0.194215	0	-0.127687	0.230476	0.00460796	0.0131854
ZMO0414	MJ0042 family finger-like protein	0	0.0411438	0.155012	-0.0163396	-0.154923	-0.170409	0	-0.0155725	0.0198507	0.00913885	0.0229268	0	-0.0221736	-0.0954695	-0.14917	-0.128302	-0.0975349	-0.244154	0	-0.225999	0.0591612	0.00154633	0.00619416
ZMO0416	Cell division ATP-binding protein FtsE	0	0.252629	0.192453	0.304326	0.333736	0.499076	0	0.0144134	0.120138	0.00763715	0.0199499	0	-0.156966	-0.26041	0.000868313	0.163485	0.152799	0.194866	0	0.272375	0.283748	0.00656599	0.0164873
ZMO0417	Uncharacterized protein	0	0.139882	-0.0136277	0.113545	0.0804366	0.321947	0	0.0182689	0.0129876	0.115828	0.175293	0	-0.103218	-0.301497	-0.0156122	0.152899	0.159717	0.120355	0	0.30947	0.266068	0.00937258	0.0205757
ZMO0418	Uncharacterized protein	0	0.429532	0.447191	0.082351	-0.0250013	0.700107	0	0.223016	0.0488699	0.236306	0.304868	0	-0.0380281	-0.138909	0.043046	0.118329	0.109154	-0.00673289	0	0.171552	0.112403	0.0114721	0.0232625
ZMO0419	Phospholipid/glycerol acyltransferase	0	0.111401	-0.0731788	0.00615489	-0.0646077	0.0138794	0	0.020788	0.094939	0.432402	0.49745	0	-0.140387	-0.18221	-0.0918544	-0.00390307	0.0477628	0.0177428	0	0.1469	0.160242	0.012945	0.0252003
ZMO0420	Cyclohexadienyl dehydrogenase (Arogenate dehydrogenase) (ADH) (EC 1.3.1.43) (Prephenate dehydrogenase) (PDH) (EC 1.3.1.12)	0	0.0553364	0.0375911	0.111853	0.0844827	0.112326	0	0.10014	0.0949095	0.772007	0.796148	0	0.0274545	0.0834275	-0.105406	-0.0571234	-0.00611749	-0.128668	0	-0.0832691	-0.00331079	0.0288053	0.041833
ZMO0421	Histidinol-phosphate aminotransferase (EC 2.6.1.9) (Imidazole acetol-phosphate transaminase)	0	-0.0792652	0.0483401	-0.0138777	-0.120105	-0.219301	0	0.00548899	0.0170402	0.00266841	0.0084482	0	0.117998	0.156942	-0.0984514	-0.154211	-0.150036	-0.220878	0	-0.371781	-0.273541	0.243944	0.263798
ZMO0422	Transcriptional regulator, BadM/Rrf2 family	0	0.517057	1.15453	1.382	1.23841	0.871505	0	0.103484	0.15682	5.80521e-08	1.99775e-06	0	0.652305	2.26012	1.03484	0.961765	1.09635	1.0599	0	-0.0592709	-0.359042	1.04e-06	4.51e-05
ZMO0423	FeS assembly protein SufB	0	0.00780641	0.534095	0.809667	1.14615	1.55023	0	0.00133824	0.0144309	1.34144e-11	3.03357e-09	0	0.180597	0.992098	0.551973	0.457863	0.44994	0.430604	0	0.131093	0.124872	3.28e-06	9.73e-05
ZMO0425	FeS assembly ATPase SufC	0	-0.107327	0.28343	0.836745	1.18571	1.58547	0	-0.0141502	0.0978397	7.01879e-10	4.83076e-08	0	0.139733	1.13291	0.669663	0.513881	0.538513	0.474905	0	-0.0335839	0.158399	7.69e-07	4.07e-05
ZMO0426	SufBD protein	0	-0.045449	0.272081	0.816157	1.27353	1.73789	0	0.0880791	0.145513	1.65786e-11	3.2805e-09	0	0.142369	0.988335	0.62522	0.477832	0.472577	0.375963	0	0.0350685	0.0944819	3.84e-06	0.000107637
ZMO0427	Cysteine desulfurase (EC 2.8.1.7)	0	-0.0700868	0.329149	0.692883	1.10127	1.57632	0	0.0826234	0.210307	3.56937e-13	2.09609e-10	0	0.0241876	0.708277	0.5036	0.312136	0.324952	0.255939	0	0.0188776	0.0501984	3.57e-05	0.000427025
ZMO0428	FeS assembly SUF system protein	0	-0.0107636	0.25912	0.752125	0.956269	1.28575	0	0.101094	-0.0685886	0.000124108	0.000795398	0	-0.0627082	0.624594	0.506206	0.209318	0.338932	0.219741	0	-0.169677	-0.246992	2.43e-06	8.1e-05
ZMO0429	Iron-sulfur cluster assembly accessory protein	0	-0.118685	0.0109702	0.737913	1.14953	1.65584	0	0.12	0.241604	1.6932e-09	1.0309e-07	0	-0.0856188	0.165289	0.229615	0.0961677	0.0823481	0.0606259	0	0.0550349	0.191948	0.00123162	0.00527043
ZMO0430	Pyrimidine 5'-nucleotidase	0	0.0174368	-0.183754	-0.218083	-0.30869	-0.448197	0	-0.164133	-0.314965	0.00804917	0.02082	0	0.102185	0.10745	0.280778	0.185554	0.178789	0.0335064	0	0.0456318	0.200387	0.00183917	0.0070881
ZMO0431	2,3,4,5-tetrahydropyridine-2,6-dicarboxylate N-succinyltransferase (EC 2.3.1.117) (Tetrahydrodipicolinate N-succinyltransferase) (THDP succinyltransferase) (THP succinyltransferase) (Tetrahydropicolinate succinylase)	0	-0.0887735	-0.0684942	-0.0379571	0.0426338	0.128912	0	0.0143682	0.0588157	0.108451	0.165873	0	0.0823281	0.157155	-0.0391561	-0.255099	-0.157304	-0.254842	0	-0.308203	-0.335767	0.142935	0.159939
ZMO0432	Arginase/agmatinase/formiminoglutamase	0	-0.139086	0.00744202	0.100112	0.272027	0.389953	0	0.0583112	0.339017	0.00010794	0.000706073	0	-0.00506436	-0.207759	0.0401719	0.011209	-0.0482628	-0.0348556	0	0.0689139	0.0927573	0.00253162	0.00882583
ZMO0433	Guanylate kinase (EC 2.7.4.8) (GMP kinase)	0	0.0205758	0.016149	0.0467036	-0.054528	-0.132135	0	-0.137245	-0.229775	0.0138241	0.0315324	0	0.0614768	0.0832522	-0.229674	-0.24164	-0.24224	-0.363901	0	-0.175595	0.158806	0.052748	0.0668587
ZMO0435	17 kDa surface antigen	0	0.0525611	0.14737	0.150384	0.186958	0.339439	0	0.104665	0.300944	0.0372958	0.0704526	0	0.308022	1.23281	0.10896	-0.496815	-0.0499997	-0.179132	0	-0.126008	-1.57696	0.192232	0.211121
ZMO0439	Pseudouridine synthase (EC 5.4.99.-)	0	0.0987452	-0.0100164	0.0388005	-0.0604011	0.0713549	0	-0.0670785	-0.0938826	0.487605	0.54821	0	-0.0965404	-0.152495	-0.157667	-0.0800362	-0.0398959	-0.0903916	0	0.0283148	-0.106117	0.0950911	0.110639
ZMO0441	ATP12 ATPase	0	0.0343538	0.00639374	0.0575312	0.0865121	0.287079	0	0.106086	0.131745	0.00530839	0.0148466	0	0.0527771	-0.0772143	0.00878637	-0.0243223	-0.0445885	-0.215617	0	-0.157882	0.00253387	1.23e-05	0.000220299
ZMO0442	HAD-superfamily hydrolase, subfamily IA, variant 3	0	-0.0911318	-0.119433	-0.152982	-0.130519	-0.252716	0	-0.0484984	-0.0202913	0.290132	0.361353	0	-0.153106	-0.179487	-0.259171	-0.334486	-0.334737	-0.377962	0	-0.264093	-0.175003	7.7e-05	0.000750011
ZMO0443	Ribonucleoside-diphosphate reductase subunit beta (EC 1.17.4.1)	0	-0.0896109	0.500505	0.973916	1.44164	1.82168	0	-0.0147732	-0.164945	1.04626e-10	1.03514e-08	0	1.22322	2.07819	1.17227	0.656041	0.603571	0.48256	0	-0.156914	0.0153993	4.35e-06	0.000114846
ZMO0444	Lipolytic protein G-D-S-L family	0	0.0225028	-0.0647831	0.0707349	0.0563242	0.163651	0	0.00685045	0.0798756	0.172545	0.237512	0	0.132556	0.289734	0.100219	0.0233672	0.0180713	-0.0942914	0	-0.256224	-0.146119	0.000319651	0.00199782
ZMO0445	Uncharacterized protein	0	-0.0729163	0.0535344	-0.0317046	0.115083	0.284656	0	0.26579	0.375622	0.0164414	0.0357019	0	-0.0665692	0.0876277	-0.0357585	-0.0354423	-0.0167918	-0.0475596	0	-0.0879306	-0.162345	0.0866531	0.101882
ZMO0446	Membrane bound O-acyl transferase MBOAT family protein	0	-0.219231	-0.338182	-0.333	-0.290197	-0.227697	0	-0.334728	-0.406939	0.233957	0.302329	0	-0.063445	0.0101175	-0.0466071	0.0136696	-0.0119745	-0.034751	0	-0.114785	0.0275896	0.00539148	0.0145054
ZMO0447	Uncharacterized protein	0	0.252142	0.542452	-0.0830577	-0.184886	0.0806322	0	0.240987	-0.0323241	0.140949	0.203951	0	-0.0467288	-0.0289695	0.00458509	-0.00613155	0.0759196	-0.0993281	0	-0.286592	-0.247833	0.000166582	0.00127691
ZMO0448	Cell wall hydrolase SleB	0	-0.100333	-0.137258	-0.374326	-0.698467	-1.04011	0	0.0768698	0.104964	0.000577071	0.00255884	0	-0.39357	-0.218153	-0.404642	-0.531882	-0.488381	-0.975188	0	-0.614814	-0.893127	0.0138081	0.0262881
ZMO0449	Uncharacterized protein	0	0.109275	0.230368	0.0408205	-0.14112	-0.267746	0	-0.0939538	-0.0681249	0.000749973	0.00312223	0	0.226982	0.39991	-0.0526423	-0.288122	-0.29606	-0.447019	0	-0.494635	-0.447155	0.0747027	0.0893798
ZMO0452	Pyrrolo-quinoline quinone	0	0.0190648	-0.0359489	0.0182342	0.17572	0.385263	0	0.122913	0.180413	3.84293e-06	5.4805e-05	0	0.115105	0.202167	-0.030584	-0.0957909	-0.11407	-0.220828	0	-0.213474	-0.151812	0.0158644	0.0288721
ZMO0453	GTPase Der (GTP-binding protein EngA)	0	0.0273923	0.0413611	0.0230115	0.0264812	-0.00627902	0	-0.0761729	-0.11024	0.925399	0.9301	0	0.21979	0.3052	0.0812213	-0.0467969	-0.0754447	-0.251866	0	-0.219967	-0.0863739	0.0353311	0.0488212
ZMO0454	Formate--tetrahydrofolate ligase (EC 6.3.4.3) (Formyltetrahydrofolate synthetase) (FHS) (FTHFS)	0	-0.0331369	0.00357179	-0.0896747	-0.167124	-0.215691	0	0.0860065	0.163447	0.000870194	0.0035539	0	0.26689	-0.108016	-0.258318	-0.481388	-0.583241	-0.613962	0	-0.47906	-0.247878	9.16e-06	0.000183129
ZMO0456	Ferredoxin	0	0.367242	0.0251982	0.499074	0.471815	0.593228	0	0.0200153	-0.146369	0.0196054	0.0413253	0	-0.0382698	0.0160839	0.0410596	0.143237	0.117857	0.086733	0	0.153326	0.186742	0.00472082	0.0133874
ZMO0457	Glutamate uptake regulatory protein	0	-0.0481577	-0.0195524	0.0657561	0.101675	0.287119	0	0.101932	0.10684	0.00706731	0.0186459	0	-0.0568914	-0.078324	0.0352888	0.153956	0.117298	0.136144	0	-0.0073546	0.112626	0.000752344	0.00367469
ZMO0458	Lipoprotein-releasing system ATP-binding protein LolD (EC 3.6.3.-)	0	-0.131725	-0.00466991	-0.0924024	-0.0288919	-0.0186498	0	-0.136181	-0.142366	0.489581	0.549261	0	-0.0978933	-0.113407	-0.0236508	0.068218	0.0280804	-0.0137723	0	0.00783721	0.0432595	0.0126032	0.0247583
ZMO0459	Lipoprotein releasing system, transmembrane protein, LolC/E family	0	-0.190729	-0.2447	0.0357547	0.0764488	0.091507	0	-0.0698157	8.06e-05	0.0551762	0.0966193	0	0.0305229	0.0483091	0.0270278	-0.0360298	-0.0264343	-0.0688319	0	-0.139511	-0.0196276	0.0001861	0.00138821
ZMO0460	Proline--tRNA ligase (EC 6.1.1.15) (Prolyl-tRNA synthetase) (ProRS)	0	-0.0126853	0.0295002	0.102871	0.106771	0.126817	0	0.0205484	0.0362279	0.0150016	0.0334473	0	0.15977	0.191972	-0.151781	-0.3421	-0.31811	-0.417631	0	-0.438614	-0.293067	0.00040042	0.0023195
ZMO0462	CTP synthase (EC 6.3.4.2) (Cytidine 5'-triphosphate synthase) (Cytidine triphosphate synthetase) (CTP synthetase) (CTPS) (UTP--ammonia ligase)	0	0.0211263	0.032866	-0.0739847	-0.104788	-0.0526891	0	-0.0201302	-0.0747674	0.0167808	0.0362402	0	0.105813	0.131615	-0.0258067	-0.0310264	-0.038562	-0.237123	0	-0.200209	0.0242481	0.00152897	0.00614175
ZMO0464	Preprotein translocase, SecG subunit	0	0.159798	-1.24089	0.125284	0.128631	-1.20322	0	-0.130342	-0.123511	0.672444	0.706003	0	0.0481268	0.333065	-0.17361	-0.280909	-0.0670055	-0.328324	0	-0.450776	-0.552515	0.374517	0.396424
ZMO0465	Triosephosphate isomerase (TIM) (TPI) (EC 5.3.1.1) (Triose-phosphate isomerase)	0	-0.257027	-0.28077	-0.424451	-0.111133	-0.153042	0	0.142806	0.189352	0.30357	0.374553	0	0.0310456	0.225784	-0.0788337	-0.184831	-0.158529	-0.244457	0	-0.253209	-0.29813	0.68815	0.706749
ZMO0467	Peptidylprolyl isomerase (EC 5.2.1.8)	0	0.0579369	-0.00804578	0.0305865	0.0220071	0.12989	0	0.00154882	0.041501	0.000497608	0.00228987	0	0.107266	0.347549	-0.0480819	-0.279794	-0.248785	-0.470874	0	-0.536766	-0.322794	0.180457	0.198649
ZMO0468	Anthranilate synthase component 1 (EC 4.1.3.27)	0	0.0167614	0.050666	0.0177668	0.0133601	0.103751	0	0.192142	0.256548	0.211125	0.279698	0	0.0976102	0.21426	-0.075793	-0.150719	-0.12863	-0.27573	0	-0.354119	-0.209725	0.000678416	0.00337432
ZMO0469	Uncharacterized protein	0	-0.497429	-0.436211	-0.779763	-0.901573	-0.93816	0	-0.077236	0.649721	4.89618e-05	0.000365597	0	-0.203487	-0.0573277	-0.0976253	-0.190605	-0.274828	-0.469536	0	-0.208085	-0.0140814	0.0230421	0.0361519
ZMO0471	Transcriptional regulator, LysR family	0	0.0555179	0.0421642	0.071946	0.0734628	0.200082	0	0.132303	0.0758221	0.0329314	0.0635736	0	-0.164416	-0.240016	-0.135238	-0.0259179	-0.0349064	-0.0857239	0	0.124805	0.193523	0.0448342	0.0585866
ZMO0472	RpsU-divergently transcribed protein	0	0.0788971	0.0266144	0.207179	0.279324	0.600411	0	0.270847	0.45305	0.00467768	0.013366	0	0.064504	0.247952	-0.0228067	-0.14196	-0.206686	-0.186669	0	-0.436874	-0.450412	0.0352713	0.0487741
ZMO0473	6,7-dimethyl-8-ribityllumazine synthase (DMRL synthase) (LS) (Lumazine synthase) (EC 2.5.1.78)	0	0.147042	0.22914	0.157884	0.210518	0.213223	0	0.0580734	0.226957	0.317826	0.388209	0	0.335977	0.241833	0.0954076	-0.440531	-0.469936	-0.488529	0	-0.600958	-0.491785	0.19257	0.211249
ZMO0474	3,4-dihydroxy-2-butanone 4-phosphate synthase (DHBP synthase) (EC 4.1.99.12)	0	-0.00859351	0.0600154	0.0736574	0.0791042	0.123334	0	0.104343	0.206701	0.0230196	0.047141	0	0.255536	0.0537046	0.0522249	-0.165674	-0.221072	-0.250864	0	-0.261829	-0.221902	0.000154423	0.00120742
ZMO0475	Riboflavin synthase, alpha subunit	0	-0.043849	-0.148299	-0.023753	0.0865423	0.0914159	0	0.109949	0.139535	0.0504813	0.0903982	0	0.0688865	-0.0776006	-0.0272409	-0.131896	-0.11243	-0.117217	0	-0.250757	-0.155287	2.22e-05	0.000322416
ZMO0476	Riboflavin biosynthesis protein RibD	0	-0.0485026	-0.163705	-0.0613	0.0580979	0.0664183	0	-0.0897113	-0.0169189	0.00064743	0.00279259	0	0.00108783	-0.209197	0.00151155	0.104485	0.0895237	0.0584105	0	0.230807	0.188456	0.0203052	0.0333736
ZMO0477	Uncharacterized protein	0	0.0102154	-0.468791	0.180381	0.447968	0.949697	0	0.164113	0.146998	6.37496e-06	7.88403e-05	0	-0.20686	-0.293644	-0.131558	-0.150172	-0.151637	-0.0868323	0	-0.0179054	0.2362	0.0125048	0.024617
ZMO0478	Two component transcriptional regulator, winged helix family	0	0.0902969	0.224421	0.344848	0.178522	0.0699048	0	-0.00272333	0.103176	0.0142222	0.0322546	0	0.206365	0.372809	0.345885	0.0133935	-0.061958	-0.0130382	0	-0.270011	-0.177964	0.00396302	0.0118021
ZMO0479	Peptidoglycan-binding LysM	0	0.112209	0.166097	0.437419	0.415655	0.6701	0	0.207277	0.526843	0.000395581	0.00190336	0	0.0697166	0.580769	0.496536	0.322568	0.262123	0.176478	0	0.0993725	0.138687	7.78e-05	0.000750011
ZMO0480	Histidine kinase	0	-0.172626	-0.121837	0.180891	0.419528	0.469639	0	0.248901	0.320158	0.00405485	0.0119088	0	-0.162341	-0.0931521	0.101591	0.143768	0.143664	0.123636	0	0.227876	0.244863	0.00735952	0.0175942
ZMO0481	Uncharacterized protein	0	0.228862	0.257415	0.292129	0.432104	0.280471	0	-0.0923507	-0.152196	0.433366	0.498198	0	-0.0126297	-0.15218	0.111874	0.203377	0.176001	0.10803	0	0.0978408	0.17546	0.00515737	0.014128
ZMO0482	Fructose-1,6-bisphosphatase	0	0.00755573	0.026869	0.0308481	0.114349	-0.0439246	0	-0.0876918	0.134089	0.553867	0.603421	0	0.110911	-3.65e-05	-0.00195218	-0.200991	-0.181302	-0.251548	0	-0.363784	-0.186149	8.59e-06	0.000177375
ZMO0483	Homoserine dehydrogenase (EC 1.1.1.3)	0	0.0215058	0.0723387	0.173536	0.190921	0.205591	0	-0.00667672	0.0554196	0.00576843	0.0158257	0	0.167048	0.0711015	0.000612001	-0.154103	-0.170053	-0.27317	0	-0.303365	-0.108504	0.000256805	0.00173025
ZMO0484	MgtC/SapB transporter	0	-0.142275	-0.42849	0.0121288	0.0490325	0.045963	0	-0.217373	-0.18539	0.130161	0.190959	0	-0.174546	-0.246564	0.0227309	0.159055	0.101417	0.183815	0	0.126147	0.0728556	0.00597741	0.0154518
ZMO0485	Acyl-CoA dehydrogenase domain protein	0	0.0575864	0.144238	0.169284	0.165997	0.203893	0	0.0319334	0.115004	0.0774868	0.126905	0	0.0258993	-0.0429405	-0.062369	-0.144989	-0.200544	-0.175563	0	-0.340144	-0.303841	0.000399837	0.0023195
ZMO0486	Uncharacterized protein	0	0.0141438	0.168482	0.0947102	0.149884	0.210561	0	0.185703	0.25281	0.0248028	0.0502082	0	0.0671339	-0.0852564	0.00473455	0.051653	0.0167062	0.00983812	0	0.0147036	-0.00843954	0.0146514	0.0272919
ZMO0487	HpcH/HpaI aldolase	0	0.161612	-0.0438221	0.203038	0.317216	0.290111	0	0.068563	0.225771	0.043416	0.0800088	0	-0.0553679	-0.0407759	-0.109383	-0.0846409	-0.0895054	-0.105582	0	-0.0775876	-0.131407	0.0534628	0.0675675
ZMO0488	Uncharacterized protein	0	0.129168	0.0512722	-0.0141902	-0.0757698	0.0548135	0	-0.0725223	-0.124423	0.567072	0.614005	0	-0.0522181	-0.240445	0.0299007	0.184022	0.180581	0.171289	0	0.29448	0.292217	0.00665315	0.0165242
ZMO0490	Oligopeptidase B (EC 3.4.21.83)	0	0.0701317	0.183347	0.304901	0.303156	0.254351	0	0.0521999	0.173263	0.00202924	0.0067485	0	0.14605	0.231868	0.377326	0.166173	0.0872689	0.0679828	0	0.000954349	0.0260253	0.000266199	0.0017623
ZMO0491	Peptidase M24	0	0.0138318	0.0702434	0.0746168	0.101405	0.1527	0	0.0264861	0.0864899	0.00907363	0.0228355	0	-0.0370901	0.00387393	-0.0563797	-0.0486727	-0.0513717	-0.0596525	0	-0.165861	-0.0172456	0.00137496	0.00567917
ZMO0492	Nitrogen regulatory protein P-II	0	0.00569733	-0.142813	-0.0669538	-0.0991396	-0.232761	0	-0.0409076	-0.0693452	0.213834	0.282083	0	0.202408	-0.659447	-1.11474	-1.83092	-1.88625	-1.91809	0	-0.739889	-0.0573188	3.49e-07	2.55e-05
ZMO0493	Glutamine synthetase (EC 6.3.1.2)	0	-0.00835022	-0.0669844	-0.0233194	-0.0117606	0.0215338	0	0.0962589	0.026508	0.677889	0.709931	0	0.6102	-0.064929	-0.586625	-1.19364	-1.20492	-1.32644	0	-0.788054	-0.462395	2.58e-05	0.000347083
ZMO0494	Drug resistance transporter, Bcr/CflA subfamily	0	0.0403802	-0.06814	-0.0414959	0.0596883	0.0706377	0	0.326931	-0.0402377	0.98959	0.98959	0	0.216322	0.415463	-0.0256408	0.067974	0.0888385	-0.0124442	0	-0.116267	0.120171	0.326395	0.348204
ZMO0495	Uncharacterized protein	0	0.0140104	0.100942	0.179244	0.248968	0.337771	0	0.148743	0.290118	0.000459267	0.00213202	0	-0.0710677	0.0289445	0.16242	0.208223	0.176803	0.0315133	0	0.0904013	0.0814054	0.00237896	0.00843289
ZMO0496	Surface antigen (D15)	0	0.114415	0.345452	0.290701	0.387542	0.444855	0	0.108016	0.236713	4.69741e-05	0.0003575	0	0.104479	0.190894	0.0732795	0.161053	0.130358	0.0843813	0	0.15628	0.110716	0.0461327	0.0598309
ZMO0497	Phosphoglycolate phosphatase	0	0.151384	0.26298	0.0519349	0.0868496	0.357438	0	0.116729	0.136327	0.099109	0.153813	0	-0.125232	-0.225469	0.00326596	0.204287	0.190195	0.129997	0	0.240978	0.284104	0.0119013	0.0238527
ZMO0498	Bifunctional protein GlmU [Includes: UDP-N-acetylglucosamine pyrophosphorylase (EC 2.7.7.23) (N-acetylglucosamine-1-phosphate uridyltransferase); Glucosamine-1-phosphate N-acetyltransferase (EC 2.3.1.157)]	0	0.0123286	0.0763587	0.00874635	-0.0204213	0.0605284	0	0.0792375	0.132506	0.105985	0.162571	0	-0.00917823	-0.0137976	-0.129727	-0.166816	-0.18598	-0.222131	0	-0.126892	-0.0420298	0.0182987	0.031219
ZMO0499	Penicillin-binding protein, 1A family (EC 2.4.1.129)	0	0.0674604	0.0596617	-0.0569921	-0.0700309	0.0154465	0	-0.10242	-0.17265	0.242033	0.310989	0	0.0323717	0.0409674	-0.12802	-0.191048	-0.0997354	-0.316617	0	-0.313117	-0.256853	0.00404957	0.012041
ZMO0500	Uncharacterized protein	0	-0.123429	-0.202351	0.0199091	-0.0796642	0.0425697	0	0.0580048	-0.0172559	0.49744	0.555423	0	-0.0747468	-0.225067	-0.0429604	0.0716626	0.0676043	-0.029381	0	0.151459	0.267783	0.0232226	0.036344
ZMO0502	Uncharacterized protein	0	0.160371	0.0322036	0.045882	-0.0868952	0.422072	0	0.139615	0.0994722	0.23098	0.299706	0	-0.0572623	-0.0037971	-0.0731456	0.056726	0.0521381	-0.135916	0	-0.0153547	0.192075	0.0196379	0.0327873
ZMO0503	Glycosyl transferase family 2	0	-0.0444944	-0.203414	-0.0994811	-0.0198177	-0.0269317	0	-0.0347484	-0.102181	0.70079	0.729356	0	-0.0209069	-0.0537055	-0.112974	-0.0843479	-0.0936491	-0.131322	0	-0.0746091	0.121253	0.0110231	0.0227357
ZMO0505	Uncharacterized RNA pseudouridine synthase ZMO0505 (EC 5.4.99.-) (RNA pseudouridylate synthase) (RNA-uridine isomerase)	0	0.020599	-0.0843886	-0.0917386	-0.154677	-0.177486	0	-0.0195117	-0.103354	0.00512514	0.0144877	0	-0.0299188	-0.0701713	-0.0538139	0.020735	-0.0164632	-0.0591481	0	0.0452544	0.166885	0.0715618	0.0860553
ZMO0506	Class I peptide chain release factor	0	-0.0575165	-0.175198	-0.502832	-0.497489	-0.636663	0	-0.106197	-0.296433	0.00550028	0.0151954	0	-0.115297	-0.155751	-0.0838553	0.0678218	0.0971765	0.0350488	0	0.0540618	0.223482	0.00777471	0.0182145
ZMO0507	Protein ZMO0507	0	0.113659	-0.0402919	-0.0777216	-0.202992	-0.249234	0	-0.0352201	0.0993613	0.0970534	0.152114	0	-0.123635	0.0339807	-0.263533	-0.509402	-0.51953	-0.618554	0	-0.58407	-0.650659	0.0811633	0.0963213
ZMO0508	GCN5-related N-acetyltransferase	0	-0.194505	-0.71806	-0.647787	-0.667925	-1.27598	0	-0.681208	-1.02049	0.00202346	0.0067485	0	0.17446	-0.143189	0.111478	0.10431	0.0377827	0.0234262	0	0.0807717	0.331186	0.00488141	0.0136392
ZMO0509	Uncharacterized protein	0	-0.00416511	-0.00363183	0.05337	-0.183342	-0.328756	0	-0.192023	0.00781497	0.0245788	0.0498185	0	-0.0093199	-0.182475	-0.15007	-0.212918	-0.257397	-0.325381	0	-0.158576	-0.00752908	0.000460073	0.0025411
ZMO0510	Dihydrolipoyllysine-residue acetyltransferase component of pyruvate dehydrogenase complex (EC 2.3.1.12) (Dihydrolipoamide acetyltransferase component of pyruvate dehydrogenase complex) (E2)	0	0.0635861	0.193942	0.143462	0.108753	0.118125	0	-0.0905802	0.0613487	0.0540127	0.0952139	0	0.195034	0.498332	0.307806	0.0773056	0.0268492	-0.0207519	0	-0.138105	-0.0137844	0.00299741	0.00981909
ZMO0511	Uncharacterized acyl-CoA thioester hydrolase ZMO0511 (EC 3.1.2.-)	0	-0.0758058	0.24176	0.230859	0.210582	0.476907	0	0.0941397	0.334187	0.00465014	0.0133355	0	-0.0182202	0.225923	0.00422293	-0.106576	-0.0857393	-0.038572	0	-0.14408	-0.297003	0.17234	0.190155
ZMO0512	Dihydrolipoyl dehydrogenase (EC 1.8.1.4) (Dihydrolipoamide dehydrogenase) (E3 component of pyruvate and 2-oxoglutarate dehydrogenases complexes)	0	-0.177271	-0.217176	-0.252592	0.0417985	0.00788014	0	0.280693	0.352359	0.285597	0.356265	0	0.186624	0.461747	0.201857	-0.0638186	-0.06394	-0.137529	0	-0.248807	-0.133845	0.000526716	0.00285932
ZMO0513	Phosphoesterase PA-phosphatase related protein	0	-0.324496	0.125492	0.034229	-0.0259164	-0.191802	0	-0.024554	-0.291059	0.362974	0.431696	0	0.0849425	0.0466001	0.100351	0.20659	0.215202	0.114032	0	0.281147	0.185605	0.0279032	0.0408445
ZMO0514	30S ribosomal protein S7	0	-0.0378615	0.041738	-0.115154	-0.20455	-0.0274543	0	0.15677	0.233973	0.00472989	0.0134908	0	0.66165	0.881455	-0.265194	-0.785818	-0.707562	-1.20765	0	-0.775608	-0.433993	0.000756445	0.00368524
ZMO0515	Elongation factor G (EF-G)	0	0.0159815	0.046799	-0.0249587	-0.0832783	0.0173613	0	0.100878	0.167134	0.00869005	0.022165	0	0.633321	0.934594	-0.0741401	-0.69683	-0.585685	-0.995632	0	-0.792477	-0.669802	0.00100686	0.00453326
ZMO0516	Elongation factor Tu (EF-Tu)	0	-0.00066957	0.00629595	-0.0137897	-0.0597035	0.0126718	0	0.0856771	0.0696505	0.632985	0.671754	0	0.663922	0.889165	-0.287229	-0.967436	-0.783172	-1.30801	0	-0.901301	-0.883634	0.00540517	0.0145054
ZMO0517	50S ribosomal protein L3	0	-0.0142908	-0.0130295	-0.0467997	-0.13381	-0.16351	0	0.0692773	0.0444152	0.144266	0.207612	0	0.583797	0.931403	-0.209228	-0.732509	-0.604038	-1.05435	0	-0.687091	-0.476217	0.000966351	0.00441202
ZMO0518	50S ribosomal protein L4	0	0.014547	-0.0162863	-0.0586032	-0.0782197	0.0486594	0	0.105171	0.0784145	0.325989	0.395433	0	0.603491	0.921669	-0.205664	-0.641705	-0.514125	-0.830223	0	-0.675533	-0.730045	9.99e-05	0.000883181
ZMO0519	50S ribosomal protein L23	0	0.0380012	0.0454636	-0.0764021	-0.0349038	0.255613	0	0.185653	0.0740703	0.0185707	0.039354	0	0.727151	0.937082	-0.136164	-0.6983	-0.578258	-1.03596	0	-0.728381	-0.377445	0.00208952	0.00769327
ZMO0520	50S ribosomal protein L2	0	0.023444	0.0189423	-0.0733723	-0.0750473	-0.131761	0	0.104313	0.0181593	0.308508	0.37858	0	0.723244	0.988501	-0.251451	-0.765562	-0.548984	-0.968105	0	-0.604536	-0.637051	0.000236471	0.0016338
ZMO0521	50S ribosomal protein L22	0	0.0394759	0.0740495	0.00285651	-0.0849861	-0.0545602	0	0.056767	0.0498163	0.0957829	0.15087	0	0.754479	0.989661	-0.366708	-0.781082	-0.563409	-0.994104	0	-0.574907	-0.916163	0.000380631	0.0022321
ZMO0522	30S ribosomal protein S3	0	0.0306644	0.0202519	-0.071051	-0.208637	-0.290851	0	-0.055993	-0.0980614	4.72067e-06	6.17589e-05	0	0.395265	0.951659	-0.20965	-0.666365	-0.505564	-0.891713	0	-0.674533	-0.791234	0.00108523	0.00480742
ZMO0523	50S ribosomal protein L16	0	0.0274812	-0.0137493	-0.0307016	-0.119802	-0.0732015	0	0.062146	0.139452	0.22419	0.293057	0	0.64381	0.753881	-0.378582	-0.718688	-0.494088	-0.850447	0	-0.622545	-0.639799	0.00150957	0.00610251
ZMO0524	50S ribosomal protein L29	0	0.136022	0.269551	0.00302262	-0.277523	-0.259232	0	-0.236068	-0.145819	0.0126261	0.0295231	0	0.441583	0.630487	-0.218914	-0.627505	-0.469386	-0.493879	0	-0.751135	-0.971941	0.000780192	0.00376556
ZMO0525	30S ribosomal protein S17	0	0.0711536	0.0844024	-0.175746	-0.205806	-0.387623	0	0.00534602	0.0510666	0.00119428	0.0045337	0	0.679911	0.736445	-0.140008	-0.675234	-0.616503	-0.805583	0	-0.88369	-0.925226	0.00884309	0.019787
ZMO0526	50S ribosomal protein L14	0	-0.050276	0.0846279	-0.0717068	-0.164366	-0.156586	0	0.115756	0.0667394	0.143872	0.207234	0	0.548088	0.790324	-0.606319	-0.952135	-0.421188	-1.00868	0	0.0576549	-0.891932	0.000548833	0.00292917
ZMO0527	50S ribosomal protein L24	0	-0.0853173	-0.0148769	-0.215365	-0.197494	-0.137727	0	-0.0248343	-0.087384	0.035615	0.0676813	0	0.601391	0.734015	-0.162398	-0.681255	-0.531244	-0.952084	0	-0.724387	-0.458204	0.0168338	0.0299283
ZMO0528	50S ribosomal protein L5	0	0.0759105	0.141482	-0.0187639	-0.133772	-0.131281	0	0.0164392	-0.000824645	0.0115605	0.0274778	0	0.689984	0.820438	-0.200118	-0.802453	-0.73416	-1.16413	0	-0.813444	-0.580384	0.00704231	0.0170143
ZMO0529	30S ribosomal protein S14	0	0.0816042	0.189787	-0.237802	-0.542752	-0.865507	0	-0.272404	-0.26679	0.00449722	0.0129911	0	0.818815	0.974434	-0.174158	-0.862252	-0.80424	-1.2871	0	-0.875575	-0.68762	0.00386921	0.0115954
ZMO0530	30S ribosomal protein S8	0	-0.0948635	-0.0198361	-0.198255	-0.210887	-0.0942065	0	0.082059	0.077194	0.0754526	0.124289	0	0.72812	0.919729	-0.0726948	-0.550441	-0.511135	-0.809352	0	-0.777207	-0.654541	0.00675411	0.0166464
ZMO0531	50S ribosomal protein L6	0	0.0654165	0.144468	0.0102769	-0.0856663	-0.0147647	0	0.0613502	0.153424	0.0545648	0.0959734	0	0.763166	0.984503	-0.143308	-0.85608	-0.740574	-1.20713	0	-0.948488	-0.701274	0.0107392	0.0223243
ZMO0532	50S ribosomal protein L18	0	-0.102957	-0.00087663	-0.159907	-0.329903	-0.402135	0	-0.219999	-0.102539	1.52281e-05	0.000155523	0	0.625536	0.881496	-0.208746	-0.787204	-0.603119	-1.09403	0	-0.844404	-0.611516	0.0197841	0.0329445
ZMO0533	30S ribosomal protein S5	0	-0.0712431	-0.138687	-0.137669	-0.189291	-0.274705	0	0.0232987	-0.00386982	0.0244916	0.0497054	0	0.405757	0.757043	-0.650574	-0.982807	-0.551635	-0.984545	0	-0.339897	-1.26945	0.00106798	0.00475212
ZMO0534	50S ribosomal protein L30	0	0.183172	0.308679	-0.03336	-0.415616	-0.501843	0	-0.100823	0.0513793	0.00720777	0.0189533	0	0.526724	0.734531	-0.280815	-0.58126	-0.39922	-0.626484	0	-0.727289	-0.967719	0.0113932	0.0232264
ZMO0536	50S ribosomal protein L15	0	-0.0445334	0.114864	0.019708	-0.153251	-0.249121	0	-0.0169246	-0.0514809	0.000621606	0.0027033	0	0.283781	0.721383	-0.40981	-0.896365	-0.772768	-1.02674	0	-0.898993	-0.761908	0.00135746	0.00567451
ZMO0537	Protein translocase subunit SecY	0	-0.0222547	0.0136545	-0.0232683	-0.0807171	0.0888802	0	-0.00904465	0.0157943	0.365008	0.433464	0	0.228085	0.355919	-0.00983174	-0.252563	-0.210554	-0.432539	0	-0.430229	-0.149958	0.354418	0.376408
ZMO0538	Adenylate kinase (AK) (EC 2.7.4.3) (ATP-AMP transphosphorylase) (ATP:AMP phosphotransferase) (Adenylate monophosphate kinase)	0	0.0818386	0.22499	0.00511217	-0.083733	0.0398355	0	0.179013	0.264926	0.214584	0.282836	0	0.308015	0.350792	-0.0210984	-0.203913	-0.175242	-0.44114	0	-0.444618	-0.160112	0.0929083	0.108298
ZMO0539	30S ribosomal protein S13	0	-0.084893	0.0705635	-0.0855508	-0.188765	-0.108544	0	0.013313	0.00347482	0.0987982	0.153632	0	0.590565	1.01697	-0.462698	-1.0451	-0.900315	-1.43398	0	-0.94068	-0.841193	0.000348592	0.00212423
ZMO0540	30S ribosomal protein S11	0	-0.023071	-0.177466	-0.354075	-0.355199	-0.371583	0	0.116618	-0.0296791	4.78992e-05	0.00036029	0	0.486043	0.865762	-0.491941	-0.910007	-0.679607	-1.41672	0	-0.627078	-0.421459	0.000218134	0.00152373
ZMO0541	DNA-directed RNA polymerase subunit alpha (RNAP subunit alpha) (EC 2.7.7.6) (RNA polymerase subunit alpha) (Transcriptase subunit alpha)	0	0.0484304	0.0082716	-0.0378537	-0.100583	0.188427	0	0.151936	0.1717	0.000632877	0.00274478	0	0.588965	0.963568	-0.321259	-0.770948	-0.628354	-1.25467	0	-0.764145	-0.464847	0.000246001	0.0016813
ZMO0542	50S ribosomal protein L17	0	-0.00499146	-0.0316293	-0.0968102	-0.158678	-0.198155	0	0.032824	-0.0546111	0.0338413	0.0649343	0	0.46804	0.877423	-0.447083	-0.74091	-0.640054	-1.02469	0	-0.773151	-0.809749	0.000449723	0.00251678
ZMO0543	Aconitate hydratase (EC 4.2.1.3)	0	0.0119858	0.0579213	-0.119593	-0.258427	-0.372944	0	0.0118728	-0.0301493	0.000145183	0.000886167	0	0.080512	-0.490152	-0.383256	-0.482275	-0.518195	-0.454519	0	-0.316896	-0.0743725	3.33e-05	0.000415658
ZMO0544	Isocitrate dehydrogenase [NADP] (EC 1.1.1.42)	0	-0.0555701	-0.0572467	-0.0792759	-0.0765522	-0.121715	0	0.177245	0.155988	0.375631	0.444412	0	0.203468	-0.387621	-0.290634	-0.472182	-0.477838	-0.523271	0	-0.418006	-0.0677318	2.58e-09	1.22e-06
ZMO0545	Indole-3-glycerol phosphate synthase (IGPS) (EC 4.1.1.48)	0	-0.0531011	0.124321	-0.0409032	-0.0110938	0.0229446	0	0.0680292	0.220344	0.126421	0.187644	0	-0.0784038	-0.0625066	-0.0532388	-0.0960588	-0.0785226	-0.187014	0	-0.108368	0.0313015	0.023241	0.036344
ZMO0546	Sulphate transporter	0	-0.0469164	0.178904	-0.257043	-0.515637	-1.14148	0	-0.276697	-0.24195	6.17376e-05	0.000450372	0	-0.0900093	-0.214669	-0.0258017	0.130767	0.151619	0.121989	0	0.358104	0.357875	0.0237315	0.036788
ZMO0547	Chloride channel core	0	0.132082	-0.0120558	-0.0890933	-0.369943	-0.261632	0	0.102701	0.118317	0.00517669	0.0146073	0	-0.119691	-0.288683	-0.0145441	0.1778	0.220619	0.181512	0	0.36166	0.224872	0.0163859	0.0294588
ZMO0548	Signal transduction histidine kinase	0	-0.0395711	-0.409628	-0.771163	-1.03086	-1.37139	0	0.0485655	-0.394899	1.17476e-06	2.65663e-05	0	-0.0826932	-0.232228	-0.0946049	0.0535982	0.0464358	0.060617	0	0.112233	0.120556	0.00540183	0.0145054
ZMO0549	Polyribonucleotide nucleotidyltransferase (EC 2.7.7.8) (Polynucleotide phosphorylase) (PNPase)	0	-0.0507594	-0.0892918	-0.0979875	-0.0767659	0.000538987	0	0.0326307	0.12198	0.44664	0.509399	0	0.433063	0.267033	0.210181	-0.266862	-0.227096	-0.563955	0	-0.522015	-0.557318	0.088037	0.103317
ZMO0550	30S ribosomal protein S15	0	-0.0479921	-0.0155738	-0.156145	-0.203268	0.0635903	0	0.19973	0.127556	0.0424778	0.0784625	0	0.377659	0.692448	-0.547278	-1.11559	-0.971721	-1.50521	0	-0.874463	-0.594369	0.000108706	0.000917959
ZMO0551	tRNA pseudouridine synthase B (EC 5.4.99.25) (tRNA pseudouridine(55) synthase) (Psi55 synthase) (tRNA pseudouridylate synthase) (tRNA-uridine isomerase)	0	-0.0688384	0.00672538	-0.0369728	-0.0858125	-0.0169636	0	-0.144496	-0.0831938	0.710371	0.737872	0	0.0158403	0.326798	-0.222527	-0.319475	-0.335685	-0.427119	0	-0.467864	-0.381145	0.00482413	0.01353
ZMO0552	Thymidine kinase (EC 2.7.1.21)	0	0.102984	0.102091	0.0537829	-0.0351829	-0.0394727	0	-0.0915805	-0.0978281	0.114492	0.174102	0	-0.0711539	-0.100509	0.0553995	0.133917	0.116765	0.137136	0	0.274901	0.329171	0.0266163	0.0398166
ZMO0553	Ribosome-binding factor A	0	0.0594633	-0.0713916	0.0621238	0.0887268	0.294193	0	0.0560609	0.091869	0.00847124	0.0217342	0	0.160708	0.0734189	0.148862	0.185664	0.175142	0.0967408	0	0.0330601	0.12613	0.00675444	0.0166464
ZMO0554	Translation initiation factor IF-2	0	-0.0119798	-0.0997467	-0.100715	-0.188071	-0.310229	0	-0.0720199	-0.0830645	3.48342e-05	0.000290224	0	0.192246	0.258282	-0.0417684	-0.372683	-0.210677	-0.203889	0	-0.125851	-0.392524	0.569575	0.589109
ZMO0555	Uncharacterized protein	0	0.00872256	0.0350548	-0.0716636	-0.175238	-0.479336	0	0.0304807	-0.101479	2.15267e-05	0.00019812	0	0.193998	0.416384	-0.0520776	-0.267241	-0.182269	-0.437915	0	-0.132175	-0.328311	0.0208703	0.0338935
ZMO0556	Transcription termination/antitermination protein NusA	0	0.0322089	0.0231905	0.00905407	-0.0406636	-0.00336286	0	0.0769852	0.109216	0.513789	0.568761	0	0.154588	0.430429	-0.0747408	-0.43654	-0.394036	-0.6001	0	-0.417813	-0.314885	0.000792558	0.00378983
ZMO0557	Ribosome maturation factor RimP	0	-0.0101392	0.0323959	-0.0581196	-0.240158	-0.4505	0	0.00877416	-0.101487	5.53554e-05	0.00040757	0	0.223404	0.574531	0.12514	-0.410358	-0.56824	-0.72041	0	-0.526542	-0.229855	0.000479698	0.00263418
ZMO0558	Glucose sorbosone dehydrogenase	0	0.00377593	0.0422293	0.0865978	0.0408338	0.0852152	0	0.0482242	0.206899	0.421319	0.487891	0	-0.0732307	-0.156724	-0.0200124	0.0456817	0.0291827	0.0447317	0	0.106323	0.091787	0.0126486	0.0248012
ZMO0559	Uncharacterized protein	0	-0.0766773	-0.0778223	0.0191565	0.174239	0.380412	0	0.0222083	0.0879597	0.00160366	0.00565389	0	-0.0696723	-0.17278	-0.0333527	0.0609081	0.115038	0.101145	0	0.127167	-0.0445003	0.0220024	0.0350133
ZMO0560	Aminotransferase class I and II	0	0.0826817	-0.0220063	0.0782938	-0.0270573	-0.314716	0	-0.20049	-0.637765	0.0537054	0.0948836	0	-0.0221931	-0.662497	-0.379634	-0.233575	-0.174253	-0.168507	0	0.336233	0.750386	0.00821088	0.018887
ZMO0561	TonB-dependent receptor plug	0	-0.0290147	-0.10788	-0.235492	-0.00455132	0.153557	0	-0.158413	-0.622491	0.417564	0.485318	0	-0.0814086	-0.0184833	0.083632	0.173772	0.0556188	0.0961671	0	0.144529	0.076622	0.0414289	0.055007
ZMO0562	Aminotransferase class I and II	0	0.0750164	-0.311461	-0.171598	-0.110655	0.306524	0	0.007068	-0.277627	0.155062	0.219555	0	-0.231629	-0.20772	0.0820895	0.250778	0.18884	0.284651	0	0.470988	0.138547	0.045607	0.0593109
ZMO0563	Chorismate mutase	0	0.0338698	-0.0308014	-0.0543001	-0.0551147	0.00565623	0	0.0642934	0.112935	0.804097	0.824408	0	-0.129785	0.0496416	-0.53009	-0.851148	-0.818888	-1.01779	0	-0.741277	-0.515261	4.19e-05	0.000476544
ZMO0564	Polyprenyl synthetase	0	0.069542	0.117453	0.135557	0.118866	0.339112	0	0.147233	0.185122	0.0148538	0.0333053	0	0.0447589	0.102666	-0.00452437	-0.0423566	0.000946286	-0.0596354	0	-0.0764125	-0.0479865	0.0223894	0.0354519
ZMO0565	ATP-dependent helicase HrpB	0	0.0394712	-0.0145296	0.0449628	0.00425881	0.1329	0	0.0292932	-0.023262	0.038586	0.0722425	0	-0.0420005	-0.0163082	-0.0483529	-0.00134767	0.0287391	-0.0395781	0	0.117658	0.00601643	0.0586445	0.0728957
ZMO0567	Succinate--CoA ligase [ADP-forming] subunit alpha (EC 6.2.1.5) (Succinyl-CoA synthetase subunit alpha) (SCS-alpha)	0	0.0490514	0.28116	0.147566	-0.0765646	-0.182175	0	-0.0794785	-0.0831359	0.0438162	0.0806524	0	0.0678058	-0.000432477	-0.218072	-0.357371	-0.369261	-0.414466	0	-0.282739	-0.076661	0.000356356	0.00214264
ZMO0568	Uncharacterized protein	0	0.384811	-0.00934218	0.244739	0.175762	0.617838	0	-0.0538254	-0.00943182	0.322528	0.392438	0	-0.143044	-0.166783	-0.058152	0.0662925	0.13529	0.142205	0	0.0691062	0.188603	0.00165153	0.00651019
ZMO0569	Succinate dehydrogenase, cytochrome b subunit	0	-0.0493636	-0.00100295	0.00499525	0.00944057	-0.250876	0	-0.136895	-0.350954	0.679338	0.710608	0	0.00922772	-0.101916	-0.108071	-0.138549	-0.109136	-0.199472	0	-0.126938	0.213048	0.00259639	0.00893619
ZMO0570	Ribosomal L11 methyltransferase	0	0.0744591	-0.00171048	-0.0620877	-0.0696161	-0.0855775	0	0.0496067	0.0652257	0.122795	0.183238	0	-0.0522589	-0.141022	-0.0900534	-0.0280561	0.0360005	0.0247558	0	0.0719233	0.0526167	0.00482809	0.01353
ZMO0571	Binding-protein-dependent transport systems inner membrane component	0	0.0951469	0.184827	0.0798385	-0.124582	-0.159686	0	0.283434	0.88463	0.0944798	0.149263	0	-0.0808968	-0.244981	0.00483112	0.0168539	0.0427698	0.1424	0	-0.281814	-0.747613	2.55e-05	0.000346506
ZMO0572	ABC transporter, conserved site	0	0.104187	0.147254	0.162527	0.117359	0.213578	0	0.354895	0.957759	0.0504497	0.0903982	0	-0.0802091	-0.299938	-0.0282079	0.0687178	0.122833	0.148783	0	0.0833516	-0.274532	0.00340508	0.010606
ZMO0573	Glutaredoxin, GrxB family	0	0.0298359	-0.00890744	0.0487775	0.167254	0.438384	0	0.271179	0.679436	0.000231431	0.00126767	0	-0.158567	-0.334932	-0.100403	0.0848375	0.0535185	0.0305114	0	0.261184	0.270899	0.0190881	0.0321354
ZMO0574	DNA helicase (EC 3.6.4.12)	0	0.0893699	-0.00974952	-0.012349	-0.0641669	-0.124164	0	-0.0814847	-0.115184	0.0214456	0.0446103	0	-0.0251493	-0.0903065	-0.0513701	-0.0472022	-0.0708268	-0.15456	0	-0.0336999	-0.00389374	0.0116515	0.0234511
ZMO0575	Methyltransferase	0	-0.0689696	-0.266497	-0.0455174	0.00180404	0.10381	0	0.0294624	-0.0303239	0.0125013	0.0293178	0	-0.127291	-0.338493	-0.0885615	0.0418267	0.159621	0.0541507	0	0.400589	0.283011	0.010556	0.0220642
ZMO0576	Pseudouridine synthase (EC 5.4.99.-)	0	-0.0231733	-0.0785165	-0.0911061	-0.170977	-0.437136	0	-0.247977	-0.214168	1.71258e-05	0.000167888	0	0.00386408	-0.106127	-0.0296815	-0.0327428	-0.00360027	-0.0553112	0	0.00559912	0.131389	0.0296806	0.0427869
ZMO0578	Sodium:dicarboxylate symporter	0	-0.0940343	-0.101447	-0.0581361	-0.015702	-0.172148	0	0.0141295	-0.026316	0.415597	0.483743	0	0.140767	-0.43152	-0.4853	-0.713635	-0.643341	-0.699817	0	-0.461974	-0.171318	8.66e-10	5.48e-07
ZMO0581	Major facilitator superfamily MFS_1	0	0.115243	-0.28383	-0.154873	-0.0606581	0.238876	0	0.0658652	-0.206118	0.298222	0.369394	0	-0.0406406	-0.0653306	-0.0443614	-0.00602353	-0.0395989	-0.0614987	0	0.0952382	0.168172	0.0365761	0.0500593
ZMO0582	FolC bifunctional protein (EC 6.3.2.17)	0	0.0610066	0.1641	-0.0103514	-0.100986	-0.0822458	0	-0.0583638	0.0494706	0.0163763	0.0357019	0	0.0693505	-0.10637	0.0173845	0.0289701	0.0455308	-0.0171448	0	-0.0159034	-0.0559289	0.00675492	0.0166464
ZMO0583	Acetyl-coenzyme A carboxylase carboxyl transferase subunit beta (ACCase subunit beta) (Acetyl-CoA carboxylase carboxyltransferase subunit beta) (EC 6.4.1.2)	0	0.0191154	0.045858	0.0245163	-0.0130343	0.152495	0	0.0506138	0.0571689	0.448324	0.510206	0	0.0518895	-0.0539524	-0.0585914	-0.180492	-0.162899	-0.249039	0	-0.180392	-0.259765	0.00701173	0.0170143
ZMO0584	Tryptophan synthase alpha chain (EC 4.2.1.20)	0	-0.0175128	-0.0053885	0.0421703	0.0423185	0.115562	0	0.191637	0.236962	0.119144	0.179453	0	0.0157543	0.0209518	-0.0659043	-0.190049	-0.187224	-0.214522	0	-0.30151	-0.311128	0.0351121	0.0486947
ZMO0585	Tryptophan synthase beta chain (EC 4.2.1.20)	0	-0.0293078	-0.0393099	-0.0380808	-0.140154	-0.181695	0	0.0262407	0.105657	0.00118084	0.00450427	0	0.0647945	0.0387032	-0.0175468	-0.261943	-0.182615	-0.297887	0	-0.28849	-0.251533	4.54e-05	0.000507515
ZMO0586	N-(5'-phosphoribosyl)anthranilate isomerase (PRAI) (EC 5.3.1.24)	0	0.200862	0.336171	0.16587	0.0195302	0.284443	0	0.0238303	0.132143	0.0686058	0.115046	0	0.0673878	0.194292	-0.0576667	-0.335509	-0.253575	-0.336323	0	-0.398496	-0.512219	0.213981	0.233523
ZMO0587	Orotidine 5'-phosphate decarboxylase (EC 4.1.1.23)	0	0.0159142	0.0722771	-0.0189639	-0.0776802	0.00657832	0	0.0692288	0.104082	0.0314242	0.0610216	0	0.0361095	0.242298	0.0369315	-0.0977953	-0.154693	-0.1314	0	-0.237244	-0.459793	0.190371	0.209199
ZMO0588	Uncharacterized protein	0	0.0341479	-0.0693669	0.285508	0.35106	0.495075	0	-0.130546	-0.136722	0.00415169	0.0121481	0	-0.202874	-0.103588	-0.0908663	-0.131264	-0.172378	-0.0979112	0	0.0102478	0.170144	0.0220031	0.0350133
ZMO0589	DNA repair protein RadA	0	0.00616173	0.0462643	-0.03989	-0.00388073	0.0112026	0	0.0857394	0.0895791	0.678089	0.709931	0	-0.136339	-0.194764	-0.103491	-0.034437	0.0107301	0.0397948	0	0.139815	0.0528194	0.036893	0.0503207
ZMO0590	Colicin V production protein	0	0.0531328	0.118677	-0.0618994	-0.0324682	0.157025	0	0.0688352	0.0101032	0.845597	0.857514	0	-0.159819	-0.215185	0.00630621	0.110234	0.0696149	0.00987552	0	0.28237	0.221264	0.0177156	0.0306791
ZMO0591	NifU-like involved in Fe-S cluster formation	0	-0.154851	-0.452658	-0.625292	-0.575903	-0.396309	0	0.269779	0.534415	0.097451	0.152285	0	0.0212843	0.00216018	-0.0238187	-0.0271805	-0.122509	-0.0823216	0	-0.221971	-0.23108	0.0359275	0.0494654
ZMO0593	3-dehydroquinate synthase (EC 4.2.3.4)	0	-0.00528318	0.0841754	-0.0812125	-0.0312462	0.0428169	0	0.0926104	0.083186	0.0453336	0.083059	0	0.182428	0.18926	-0.0540341	-0.147653	-0.0752489	-0.231141	0	-0.362346	-0.242321	0.00238818	0.0084498
ZMO0594	Shikimate kinase (SK) (EC 2.7.1.71)	0	0.0576519	0.0442627	0.0577205	-0.0307035	0.256593	0	0.225821	0.197098	0.14251	0.206021	0	0.276011	0.380564	-0.123394	-0.414155	-0.455126	-0.746566	0	-0.632595	-0.348558	0.000703478	0.00348075
ZMO0595	Uncharacterized protein	0	-0.177999	0.0982829	-0.036277	0.241408	0.296499	0	0.110242	0.284448	0.00664456	0.0176482	0	9.64e-05	-0.17619	-0.0578517	-0.161929	-0.294585	-0.325698	0	-0.0372934	0.200479	0.104618	0.120762
ZMO0597	Uncharacterized protein	0	0.000954527	-0.0166317	0.0039556	-0.0402989	-0.0285165	0	-0.129656	-0.0623817	0.923749	0.929031	0	-0.00983527	0.0428801	-0.00919906	-0.141533	-0.0858282	-0.177078	0	-0.166874	-0.206037	0.0158134	0.0288068
ZMO0598	Integrase family protein	0	0.0926807	0.176904	0.190659	0.244698	0.461769	0	0.150082	0.103315	0.0021351	0.00703003	0	0.0516172	0.0160895	0.0652634	0.0111075	-0.0376135	-0.137634	0	-0.0187715	0.0940804	0.00116567	0.00507976
ZMO0599	Acetyl-coenzyme A carboxylase carboxyl transferase subunit alpha (ACCase subunit alpha) (Acetyl-CoA carboxylase carboxyltransferase subunit alpha) (EC 6.4.1.2)	0	0.0309255	0.0171701	-0.0405249	0.111852	0.138874	0	-0.0243605	-0.102979	0.161192	0.226613	0	0.14512	0.107439	0.0476201	-0.021564	-0.0239436	-0.142645	0	-0.140418	-0.16295	0.0145681	0.027222
ZMO0601	Histidine kinase	0	0.0348213	0.0574597	0.0798269	0.0684105	0.0325699	0	-0.200239	-0.122175	0.620224	0.66071	0	-0.232107	-0.328558	-0.0853002	0.0246418	0.00975433	0.0289311	0	0.329259	0.390883	0.0161531	0.0291739
ZMO0602	OmpA/MotB domain protein	0	0.135438	0.232938	0.189101	0.171879	0.376301	0	-0.106819	-0.180569	0.0867827	0.139553	0	0.147536	0.581134	0.0864459	-0.100163	-0.127198	-0.361459	0	-0.0936425	0.348638	5.1e-06	0.00012266
ZMO0603	Flagellar motor protein MotA	0	0.128022	0.2209	0.21809	0.263971	0.609902	0	0.0412314	-0.0916065	1.45423e-05	0.000151759	0	0.335208	0.960929	0.23232	-0.078575	-0.0813712	-0.388362	0	-0.238145	0.340505	2.31e-05	0.000329399
ZMO0604	Flagellin domain protein	0	-0.0117403	-0.355888	-0.395167	-0.352131	-0.225878	0	-0.27476	-0.696949	0.00110883	0.00427625	0	0.4143	0.521772	0.298329	-0.0859971	-0.160467	-0.519426	0	-0.247791	0.265251	0.0157588	0.0287348
ZMO0605	Flagellar hook-associated protein FlgK	0	-0.0241852	-0.223822	-0.0930302	-0.0089614	0.189736	0	-0.0955076	-0.413825	0.00111026	0.00427625	0	0.359066	0.446564	0.165929	-0.104251	-0.151004	-0.420126	0	-0.156125	0.24033	0.00727428	0.017473
ZMO0606	Uncharacterized protein	0	-0.326751	0.073352	0.019209	0.0411104	-0.379824	0	-0.166931	-0.0721033	0.210104	0.278789	0	0.288279	0.626993	0.0203135	-0.343468	-0.328774	-0.545649	0	-0.41147	-0.312585	0.0177454	0.0306791
ZMO0607	Flagellar P-ring protein (Basal body P-ring protein)	0	0.0465063	-0.0621584	0.125035	0.267926	0.186285	0	-0.313826	-0.418982	0.347357	0.415623	0	0.260893	0.591834	-0.0184296	-0.388832	-0.390373	-0.73785	0	-0.400494	-0.0354889	0.000958333	0.00438755
ZMO0608	Flagellar L-ring protein (Basal body L-ring protein)	0	0.138181	0.146277	0.22857	0.416867	0.577919	0	-0.00251416	-0.352002	0.00023777	0.00129616	0	0.29636	0.568979	0.161149	-0.15955	-0.257295	-0.512559	0	-0.272079	0.188314	0.003521	0.0108779
ZMO0609	Flagellar basal-body rod protein FlgG (Distal rod protein)	0	-0.319092	0.0942666	-0.0671998	-0.0768046	-0.581754	0	0.0382204	0.238802	0.00521381	0.0146598	0	0.316917	0.569734	0.189885	-0.225873	-0.32025	-0.575904	0	-0.135441	0.362956	0.00623752	0.0159506
ZMO0610	Flagellar basal-body rod protein FlgF	0	-0.469625	-0.171212	-0.16851	-0.271106	-0.73397	0	-0.0187661	0.17613	0.00524731	0.0147278	0	0.244589	1.148	0.138989	-0.253363	-0.141982	-0.519193	0	-0.535463	-0.0853187	0.0180168	0.0309231
ZMO0611	Flagellar basal body protein	0	-0.144306	-0.152189	-0.0457142	0.132232	0.282789	0	-0.0250698	-0.132328	0.0013396	0.00492017	0	0.601266	1.01478	0.422928	-0.0779178	-0.120866	-0.464454	0	-0.125932	0.511368	0.0197819	0.0329445
ZMO0612	Basal-body rod modification protein FlgD	0	-0.328995	-0.097097	-0.0962741	0.114552	0.163583	0	-0.0409867	0.359144	0.0493407	0.0888469	0	0.75148	1.02479	0.22297	-0.357518	-0.434302	-0.638878	0	-0.368713	0.123142	0.00334473	0.0104868
ZMO0613	Flagellar basal-body rod protein FlgC	0	-0.228289	0.36631	0.245849	0.425396	0.790327	0	0.130881	-0.217612	0.0140723	0.0320064	0	0.533855	0.701368	-0.000811649	-0.387656	-0.418537	-0.665609	0	-0.13192	0.499765	0.00380602	0.011467
ZMO0614	Flagellar basal body rod protein FlgB	0	-0.245353	0.334665	0.324616	0.399546	0.465985	0	-0.0320244	-0.46122	0.0252044	0.050761	0	0.26472	0.745337	-0.046723	-0.657315	-0.713646	-0.935005	0	-0.418797	0.565807	0.00526162	0.0142343
ZMO0616	MotA/TolQ/ExbB proton channel	0	0.084881	0.264538	0.134423	0.0114177	0.200421	0	0.0477456	0.143192	0.799457	0.820713	0	-0.0931578	-0.214518	0.0167811	0.145629	0.11491	0.0250773	0	0.339148	0.151072	0.025001	0.038032
ZMO0617	Uncharacterized protein	0	-0.0102786	0.104931	0.00976919	-0.136946	-0.404655	0	-0.134205	-0.714306	0.0868352	0.139553	0	-0.0977228	-0.356793	0.005958	0.195754	0.175418	0.114032	0	0.349615	0.379723	0.0191801	0.0322212
ZMO0619	Flagella basal body P-ring formation protein FlgA	0	0.0085396	0.145421	0.343847	0.314673	0.439526	0	0.110706	0.0965692	0.000751328	0.00312223	0	0.149983	0.484734	0.218604	-0.0390896	-0.102722	-0.119868	0	-0.0574482	0.0696672	0.0248397	0.0379454
ZMO0621	Anti-sigma-28 factor FlgM family protein	0	0.14604	0.305681	0.148933	-0.0126908	0.050035	0	-0.165713	-0.0750837	0.0767134	0.125972	0	0.149781	0.220362	0.162594	0.127382	0.0171068	0.00921833	0	-0.0132659	0.0842224	0.0121139	0.0241894
ZMO0622	Uncharacterized protein	0	0.0726105	0.0373414	0.0127604	0.036028	0.166723	0	0.107156	-0.106682	0.599764	0.644115	0	-0.00496043	0.057071	-0.00335755	0.0514321	0.184216	0.0832669	0	0.286922	-0.158522	0.196417	0.215096
ZMO0624	Flagellar biosynthesis protein FlhA	0	0.115129	0.134065	0.150998	0.361869	0.559478	0	0.0177805	-0.25149	0.00253909	0.00811995	0	0.108848	0.418019	0.168048	0.0219018	0.0116096	-0.125511	0	-0.135769	0.0288469	1.14e-05	0.000208265
ZMO0625	Site-determining protein	0	-0.110762	-0.146458	-0.0500404	0.293221	0.615464	0	0.0479929	-0.0219074	4.21854e-05	0.00033588	0	0.0643299	0.168394	0.0833754	0.0313672	-0.0214176	-0.0730029	0	-0.0957386	-0.018702	0.00651499	0.0164608
ZMO0626	RNA polymerase, sigma 28 subunit, FliA/WhiG	0	0.0416379	0.179887	0.128345	0.202922	0.36403	0	-0.0169007	-0.0141041	0.0569125	0.0986775	0	-0.0655179	0.0707356	0.0236516	-0.000423861	-0.0479344	-0.115568	0	0.0338983	0.0345754	0.0126137	0.0247583
ZMO0627	Uncharacterized protein	0	-0.140738	-0.0422681	0.062682	0.434821	0.674676	0	0.000988235	-0.114412	4.61864e-06	6.14395e-05	0	0.0470561	0.0340521	0.29236	0.166496	0.0784169	-0.0964843	0	0.181124	0.547801	0.000146251	0.00116267
ZMO0628	Uncharacterized protein	0	0.111494	0.15711	0.189271	0.464621	0.614352	0	-0.0524643	-0.112346	0.00026176	0.00140941	0	0.149038	0.112182	0.283925	0.193986	0.134648	-0.0785154	0	0.0536624	0.251992	1.67e-06	6.62e-05
ZMO0629	Flagellin	0	-0.0834646	0.184871	0.041054	0.543806	1.42737	0	-0.00649499	0.0692396	5.38034e-10	3.8714e-08	0	0.3261	0.760976	0.295648	0.132057	0.187084	0.330102	0	-0.411372	-0.400259	0.00192317	0.0073227
ZMO0631	Sigma54 specific transcriptional regulator, Fis family	0	0.346881	0.642853	0.786398	0.74688	0.647917	0	-0.268329	-0.816833	3.92435e-06	5.54664e-05	0	0.237576	0.511612	0.0832179	-0.18157	-0.191942	-0.280207	0	-0.226958	0.0714467	0.0348608	0.0484167
ZMO0632	Flagellar hook-basal body complex protein FliE	0	-0.35618	0.189352	-0.323304	-0.0342443	-0.671853	0	-0.0692238	-0.136377	0.140085	0.203071	0	0.311571	0.77434	0.222772	-0.0854317	-0.039772	-0.254147	0	-0.00239352	0.43027	0.000632405	0.00319566
ZMO0634	Flagellar M-ring protein FliF	0	-0.0103804	0.0910726	0.218243	0.559579	0.846856	0	-0.103596	-0.577542	4.05387e-11	5.83389e-09	0	0.153126	0.602583	0.0143322	-0.213713	-0.13993	-0.398145	0	-0.0454314	0.16003	0.00166251	0.00653991
ZMO0635	Flagellar motor switch protein FliG	0	0.0350859	0.236415	0.224996	0.426376	0.857953	0	0.090773	-0.227694	3.81404e-07	1.0133e-05	0	0.251032	0.575264	0.169647	-0.059538	-0.0727709	-0.216225	0	0.0267157	0.319295	2.78e-05	0.000368739
ZMO0636	Uncharacterized protein	0	-0.0619207	-0.181853	-0.0322194	0.0947219	0.536579	0	-0.176436	-0.326027	3.02954e-05	0.000260138	0	0.0344522	0.280329	0.158894	0.0166964	-0.0384138	-0.215987	0	0.0778239	0.521417	0.0284298	0.0414238
ZMO0637	ATPase, FliI/YscN family (EC 3.6.3.14)	0	-0.058207	0.0896865	0.169681	0.466541	0.836764	0	0.0748034	-0.0503603	1.60671e-06	3.30315e-05	0	0.083317	0.0808429	0.0511595	0.0863622	0.058287	-0.0883259	0	0.12148	0.266042	0.0103009	0.0218382
ZMO0638	Uncharacterized protein	0	0.20164	0.287403	0.603858	1.11846	0.833622	0	-0.00445613	-0.619958	0.000109437	0.000712916	0	0.0435956	0.0150105	0.0643626	0.0453023	0.00976212	-0.0457486	0	0.213615	0.310383	0.00701439	0.0170143
ZMO0642	Flagellar basal body-associated protein FliL	0	0.0256758	-0.268095	-0.0428479	0.27638	0.628301	0	-0.107069	-0.277244	0.000552786	0.00247192	0	-0.10901	-0.368413	-0.0731887	0.0124091	-0.0121353	-0.102838	0	0.157462	0.274866	0.00198779	0.00746402
ZMO0643	Surface presentation of antigens (SPOA) protein	0	0.0150795	-0.042858	-0.0012512	0.124286	0.456972	0	0.125051	0.0235803	3.81796e-06	5.4805e-05	0	-0.0790847	-0.132965	-0.0918738	-0.0481536	-0.0830261	-0.12514	0	0.0919123	0.196095	0.0067209	0.0166272
ZMO0644	Flagellar motor switch protein FliN	0	0.167685	0.235574	0.170194	-0.0299928	0.176827	0	0.105932	0.236705	0.304696	0.375065	0	0.108162	-0.109246	0.050679	0.0811133	0.024231	-0.0869134	0	0.0592112	0.273169	0.00267829	0.00910333
ZMO0646	Flagellar protein	0	0.474794	0.393479	-0.377398	0.492973	-0.262195	0	-0.119332	-0.219398	0.504393	0.560319	0	-0.052199	-0.340031	0.0697908	0.358295	0.358072	0.365785	0	0.586794	0.420269	0.00466203	0.0132404
ZMO0647	Flagellar biosynthetic protein FliP	0	0.130421	-0.0344785	-0.0630279	-0.319707	0.455579	0	0.356298	0.0466205	0.0477714	0.0865243	0	-0.186635	-0.241596	-0.076261	-0.046098	-0.0415375	-0.0892253	0	0.110062	0.142947	0.0249838	0.038032
ZMO0650	Type III secretion exporter	0	-0.00810891	-0.0418943	0.168426	0.328849	-0.116507	0	-0.150106	-0.185184	0.0297504	0.0584304	0	-0.0694254	-0.249331	0.04969	0.145198	0.106983	0.02294	0	0.14986	0.159536	0.00193239	0.00732844
ZMO0651	Flagellar hook-associated protein 2 (HAP2) (Flagellar cap protein)	0	0.013917	-0.154782	0.0532259	0.206948	0.239158	0	0.0378652	0.187837	0.000537651	0.00242479	0	0.048339	-0.142789	0.102645	0.24125	0.187734	0.120607	0	0.269326	0.203026	0.00454203	0.0130164
ZMO0652	Flagellar protein FliS	0	0.173714	0.0702424	0.149949	0.00955198	-0.152396	0	0.03688	-0.152558	0.144964	0.208238	0	-0.0526991	0.248548	-0.234888	-0.429478	-0.371597	-0.591158	0	-0.578309	-0.439604	0.00473615	0.0133959
ZMO0653	Uncharacterized protein	0	-0.0935884	-0.0594065	-0.112393	0.0552701	-0.0870714	0	-0.14128	-0.227081	0.590335	0.635283	0	0.0797563	0.107243	0.0137255	-0.0372456	-0.0332094	-0.0950524	0	-0.135089	0.012068	5.03e-06	0.000122452
ZMO0654	Polysaccharide deacetylase	0	0.00929182	-0.117605	-0.00037069	-0.00772417	-0.0327356	0	0.0457798	0.00243949	0.198812	0.266938	0	0.00203936	-0.0230732	-0.0143164	-0.0457372	-0.0810955	-0.236752	0	-0.0956305	0.0897806	0.000856615	0.00402864
ZMO0655	Adenosine/AMP deaminase	0	0.0264421	0.0249572	0.0666886	0.0859201	0.135412	0	-0.055413	-0.0863641	0.268458	0.338351	0	-0.041376	-0.118427	-0.0832469	-0.0548507	-0.100599	-0.164642	0	-0.027701	0.167378	0.0121535	0.0242305
ZMO0656	Phosphoribosyltransferase	0	0.0704864	0.00428405	0.0953603	0.119957	0.116976	0	0.0454571	-0.0329588	0.464888	0.526407	0	0.0620506	-0.00894399	-0.285142	-0.359348	-0.379595	-0.569936	0	-0.460309	-0.136351	9.26e-07	4.3e-05
ZMO0657	Arginine/ornithine succinyltransferase subunit (EC 2.3.1.109)	0	0.0106732	-0.0367502	-0.0579175	0.0153095	0.155631	0	-0.214965	-0.410542	0.0544379	0.0958567	0	-0.0132965	-0.336201	-0.0967575	0.0513638	-0.0118257	-0.0620037	0	0.391969	0.57167	0.0200673	0.0331835
ZMO0658	Peptidase M20	0	0.0696477	0.184126	0.297589	0.310527	0.552465	0	0.313399	0.428937	0.00771425	0.0201181	0	-0.133115	-0.329904	-0.199598	-0.188053	-0.238577	-0.286897	0	0.0755262	0.326967	0.00661338	0.0165242
ZMO0659	HAD-superfamily subfamily IB hydrolase, TIGR01490	0	-0.0512622	-0.212662	-0.0447005	-0.0884098	-0.225473	0	-0.133895	-0.220915	0.415502	0.483743	0	0.0305777	0.0207453	-0.0254068	-0.129733	-0.240982	-0.343075	0	-0.242699	-0.0399173	0.0122732	0.0242655
ZMO0660	Chaperone protein DnaK (HSP70) (Heat shock 70 kDa protein) (Heat shock protein 70)	0	0.000211833	0.149393	0.228311	0.269396	0.309859	0	0.14932	0.371564	0.000194962	0.00109831	0	0.499782	0.964915	0.80603	-0.0896288	-0.222511	-0.206266	0	-0.697706	-0.851757	0.134559	0.151459
ZMO0661	Chaperone protein DnaJ	0	-0.0467327	-0.00670058	0.312288	0.405805	0.429387	0	0.128594	0.170998	1.27965e-05	0.000136871	0	0.096077	0.413587	0.412367	0.00357261	-0.000132741	-0.12529	0	-0.118522	-0.217443	0.000911706	0.00420017
ZMO0662	Adenylosuccinate lyase (ASL) (EC 4.3.2.2) (Adenylosuccinase)	0	0.0493508	-0.00311133	0.0127453	0.0250022	0.195992	0	0.112837	0.16418	0.119598	0.179966	0	0.164499	0.0594647	-0.0795986	-0.154507	-0.178949	-0.320354	0	-0.371824	-0.311062	6.44e-05	0.000652776
ZMO0663	DNA repair protein RadC	0	0.0989499	-0.130683	0.152284	-0.0221521	0.117298	0	-0.037114	0.00971768	0.296971	0.368421	0	-0.160049	-0.406749	-0.0270242	0.170261	0.151881	0.158541	0	0.533629	0.422831	0.00995403	0.0214429
ZMO0664	Uncharacterized protein	0	0.0455329	0.0547531	0.105543	0.142061	0.280064	0	0.180457	0.24175	0.0074003	0.0193631	0	-0.0831249	-0.226453	-0.0130197	0.0885265	0.0152511	-0.0279203	0	0.164766	0.219407	0.00762995	0.0179862
ZMO0665	Uncharacterized protein	0	-0.0792376	-0.698567	-0.437773	-0.516029	-0.726436	0	-0.387596	-0.363892	0.155419	0.219865	0	-0.0366232	-0.0783872	0.034572	-0.196545	-0.245392	-0.389875	0	-0.178082	-0.0367589	0.00246678	0.00869551
ZMO0666	Uncharacterized protein	0	-0.115576	-0.55269	0.0592976	0.390518	0.658034	0	0.129572	0.28121	0.000598566	0.00263936	0	0.139531	0.130661	0.17025	-0.0680668	-0.153837	-0.177256	0	-0.230499	-0.314051	9.65e-06	0.000191086
ZMO0667	ATP synthase subunit a (ATP synthase F0 sector subunit a) (F-ATPase subunit 6)	0	0.208531	0.725089	-0.0969165	-0.148151	0.295302	0	0.229793	0.597276	0.443537	0.507312	0	0.235934	0.041084	-0.626704	-1.12457	-1.09841	-1.2285	0	-0.956482	-1.07901	0.00426751	0.0125031
ZMO0668	H+transporting two-sector ATPase C subunit	0	0.0365845	-0.204804	-0.319123	-0.433056	-0.224538	0	0.120086	0.345182	0.107994	0.165333	0	0.126753	0.371991	-1.0717	-1.41297	-0.916786	-1.18821	0	0.561675	-2.22089	0.0644474	0.0789491
ZMO0669	ATP synthase subunit b (ATP synthase F(0) sector subunit b) (ATPase subunit I) (F-type ATPase subunit b) (F-ATPase subunit b)	0	0.181001	0.0927943	0.00927627	-0.293093	-0.649747	0	-0.0342771	-0.00805287	7.08822e-06	8.43658e-05	0	0.172475	0.0539676	-0.462967	-0.859213	-0.738105	-0.956231	0	-0.7073	-1.15876	0.000271462	0.00177854
ZMO0671	ATP synthase subunit b (ATP synthase F(0) sector subunit b) (ATPase subunit I) (F-type ATPase subunit b) (F-ATPase subunit b)	0	0.0175045	-0.0357329	-0.199453	-0.26861	-0.213701	0	0.226394	0.342164	0.0127637	0.0298009	0	0.172887	-0.0805097	-0.424698	-0.911361	-0.791641	-1.0976	0	-0.708945	-0.855953	0.000861159	0.00403668
ZMO0672	UvrABC system protein C (Protein UvrC) (Excinuclease ABC subunit C)	0	-0.169887	0.0672657	0.221068	0.3666	0.251354	0	0.0719398	0.311944	0.0303948	0.0594013	0	-0.0922543	-0.25681	0.0586988	0.202791	0.153104	0.109422	0	0.385555	0.324056	0.0140404	0.0266235
ZMO0674	Uncharacterized protein	0	0.338096	0.631921	0.846577	0.755568	0.805494	0	0.304874	1.31307	0.000327288	0.00166057	0	0.245685	0.256107	0.147672	0.170392	0.0876462	0.0815318	0	0.137249	0.0871732	0.107326	0.123363
ZMO0675	Transcriptional regulator, LysR family	0	0.00171213	-0.05045	-0.0646434	0.0077115	0.309757	0	0.122653	0.235543	0.000339561	0.00171186	0	0.0203013	-0.0350197	0.0241176	0.0869145	0.0664243	0.070376	0	0.0490862	-0.0675002	0.0236007	0.036665
ZMO0676	O-succinylhomoserine sulfhydrylase (OSH sulfhydrylase) (OSHS sulfhydrylase) (EC 2.5.1.-)	0	-0.0269585	-0.010624	0.0323754	0.0256802	0.0061888	0	0.109818	0.15223	0.91087	0.917244	0	0.222371	0.274036	-0.0625013	-0.334078	-0.360015	-0.40123	0	-0.412328	-0.346533	0.0170664	0.03022
ZMO0677	3-isopropylmalate dehydrogenase (EC 1.1.1.85) (3-IPM-DH) (Beta-IPM dehydrogenase) (IMDH)	0	-0.0500473	0.00959429	-0.0567156	-0.13084	-0.121035	0	0.0852249	0.194206	0.0577361	0.0997776	0	0.0819207	-0.0924047	-0.215569	-0.283982	-0.242285	-0.314653	0	-0.335415	-0.170868	0.000195853	0.00144233
ZMO0678	Nitroreductase	0	0.394016	1.48687	2.27366	2.63196	2.86663	0	-0.106311	-0.0369285	2.55009e-11	4.0368e-09	0	-0.00473053	0.401066	0.211945	0.195711	0.254437	0.234907	0	0.43998	0.28342	0.0377995	0.0511897
ZMO0680	CRISPR-associated endonuclease Cas1 (EC 3.1.-.-)	0	0.0240992	0.101586	0.0819505	0.320427	0.423613	0	0.335075	0.134974	0.115166	0.174959	0	-0.10518	-0.319654	-0.105343	0.0724914	0.0311795	0.00199561	0	0.285044	0.305857	0.0183535	0.031219
ZMO0681	CRISPR-associated helicase Cas3 family	0	-0.0643652	-0.270029	-0.713114	-1.13883	-1.81669	0	0.105136	0.174671	8.06958e-07	1.90659e-05	0	-0.119277	-0.342537	-0.0103853	0.159302	0.137257	0.125369	0	0.355365	0.305092	0.01375	0.0262149
ZMO0682	CRISPR-associated protein, Csy1 family	0	0.05635	0.0210605	0.0332473	0.173769	0.381822	0	0.131186	0.310261	0.000135342	0.0008417	0	-0.0622435	-0.353093	0.0731602	0.186344	0.182729	0.17378	0	0.443545	0.346448	0.0110202	0.0227357
ZMO0683	CRISPR-associated protein, Csy2 family	0	0.128093	0.142721	0.197945	0.27124	0.446203	0	0.21622	0.313866	0.0492622	0.0888469	0	-0.138697	-0.359823	0.0323423	0.192921	0.177618	0.183259	0	0.348598	0.260069	0.00641596	0.0163296
ZMO0684	CRISPR-associated protein, Csy3 family	0	0.0146671	-0.0620461	-0.0458295	-0.0198292	-0.0686036	0	0.0432493	0.104543	0.21132	0.279698	0	0.027538	-0.198434	0.130889	0.0108588	0.0177193	-0.0345681	0	-0.0284717	0.0164315	0.000199694	0.00145931
ZMO0685	CRISPR-associated protein, Csy4 family	0	-0.0820145	0.0823336	0.134144	0.228474	0.261858	0	0.164283	0.244249	0.00027639	0.0014633	0	-0.0470653	-0.238037	0.0250511	0.122445	0.160012	0.119015	0	0.216328	0.151894	0.00664766	0.0165242
ZMO0686	Signal transduction protein	0	0.00145466	0.0360575	-0.0382755	-0.253629	-0.505138	0	-0.188376	-0.230575	0.0566856	0.0985199	0	-0.146712	-0.184423	0.0743164	0.0736096	-0.0148374	0.018112	0	-0.143283	-0.198582	0.000355776	0.00214264
ZMO0687	Thiamine pyrophosphate protein TPP binding domain protein	0	0.00084124	0.0176825	-0.0398304	-0.203115	-0.31163	0	0.0763023	0.161444	0.000135587	0.0008417	0	0.188778	-0.0799399	-0.27413	-0.368179	-0.343064	-0.441609	0	-0.298796	-0.192267	0.000290345	0.0018637
ZMO0688	Auxin Efflux Carrier	0	-0.152644	-0.142111	-0.127774	0.0907772	0.356116	0	-0.0136239	-0.0251401	0.0370892	0.07023	0	-0.0817478	-0.503574	-0.0517525	0.135005	0.176716	0.25277	0	0.417142	0.480507	0.0101902	0.0217788
ZMO0689	Glucose--fructose oxidoreductase (GFOR) (EC 1.1.99.28)	0	0.0458593	0.00100934	-0.102192	-0.220518	-0.376217	0	0.0605406	0.165567	6.60743e-06	7.92392e-05	0	0.243712	-0.23097	-1.09304	-1.42131	-1.35588	-1.47415	0	-0.744631	-0.584253	1.75e-07	1.6e-05
ZMO0691	Methylenetetrahydrofolate--tRNA-(uracil-5-)-methyltransferase TrmFO (EC 2.1.1.74) (Folate-dependent tRNA (uracil-5-)-methyltransferase) (Folate-dependent tRNA(M-5-U54)-methyltransferase)	0	0.00878671	-0.0329039	0.0101622	0.0242648	0.142466	0	0.14557	0.205073	0.0587412	0.101073	0	0.0554759	0.080058	0.0510647	0.0152049	0.0535195	-0.105984	0	-0.0336668	0.0465682	0.0203844	0.0334748
ZMO0692	DNA gyrase subunit A (EC 5.99.1.3)	0	0.0563336	-0.074011	-0.060262	-0.0814301	-0.0644874	0	-0.0677604	-0.0859919	0.0111593	0.0269697	0	0.329312	0.338548	0.113824	-0.0455648	-0.0423144	-0.0973708	0	-0.151161	-0.0931863	0.0820126	0.0970866
ZMO0693	OsmC family protein	0	0.145424	0.366089	0.668897	0.648027	0.589905	0	0.359698	0.999026	4.10091e-08	1.4754e-06	0	1.49542	2.16381	0.924365	0.306853	0.294889	0.728205	0	-1.14237	-1.78152	2.03e-05	0.000310203
ZMO0694	Uncharacterized protein	0	-0.00985131	0.105229	0.0860682	-0.143877	-0.535727	0	0.30829	1.13121	4.60482e-05	0.000355923	0	-0.0286489	0.101344	0.129487	-0.056288	-0.158674	-0.0424513	0	-0.30819	-0.518111	0.0045161	0.0129812
ZMO0695	Uncharacterized protein	0	0.00848051	0.151993	0.074744	0.012181	-0.063158	0	-0.00686947	-0.122831	0.201017	0.269203	0	-0.139899	-0.362615	-0.0348829	0.142561	0.183873	0.19683	0	0.459236	0.385035	0.0109922	0.0227357
ZMO0698	Uncharacterized protein	0	-0.0747166	0.133268	0.0929124	0.160987	0.281866	0	0.0582147	0.0235714	0.0295465	0.058102	0	-0.26389	-0.287932	-0.106801	-0.0167837	-0.0148034	0.0322736	0	0.142013	0.342717	0.0252522	0.0383526
ZMO0699	Uncharacterized protein	0	0.0801256	-0.195638	-0.371504	0.0879555	0.0759582	0	0.853212	0.978173	0.54111	0.594846	0	-0.153663	-0.247109	-0.338501	-0.446595	-0.451522	-0.427146	0	-0.490569	0.0113693	0.00025832	0.00173431
ZMO0703	Peptidase S9 prolyl oligopeptidase active site domain protein	0	-0.0860936	-0.242871	-0.0218595	-0.051338	-0.0258506	0	-0.104319	-0.113327	0.164551	0.229758	0	-0.0707388	-0.245537	-0.0648572	0.0400013	0.0874752	0.0486207	0	0.247898	0.213307	0.0422993	0.055967
ZMO0704	AMP-dependent synthetase and ligase	0	0.0385907	0.121959	-0.0176382	-0.0837427	-0.0401113	0	0.0267742	0.0349722	0.0567046	0.0985199	0	0.154919	0.113532	-0.170447	-0.315547	-0.260012	-0.325089	0	-0.406055	-0.305708	0.000344499	0.00211955
ZMO0705	Regulatory protein RecX	0	0.0384232	-0.193552	-0.0136762	0.00402513	0.0103273	0	0.0420802	-0.0260217	0.398792	0.468315	0	-0.261818	-0.314493	-0.0944483	0.0622511	0.0644508	0.150416	0	0.2333	0.229541	0.0134973	0.0259826
ZMO0706	Endonuclease III (EC 4.2.99.18) (DNA-(apurinic or apyrimidinic site) lyase)	0	0.020351	0.0299165	-0.156879	-0.0179039	-0.0912131	0	0.0068956	0.0461324	0.258719	0.328957	0	0.0347321	-0.120145	0.0124692	0.17466	0.225348	0.247815	0	0.20027	0.0693305	0.0218484	0.0349427
ZMO0707	4-hydroxy-tetrahydrodipicolinate reductase (HTPA reductase) (EC 1.17.1.8)	0	0.102413	0.214676	0.147396	-0.0800744	-0.145471	0	0.127767	0.406372	0.0326756	0.0632341	0	-0.229835	-0.338552	-0.345504	-0.458092	-0.260999	0.0499241	0	0.197676	0.069348	0.64975	0.669846
ZMO0708	Phosphoribosylglycinamide formyltransferase (EC 2.1.2.2) (5'-phosphoribosylglycinamide transformylase) (GAR transformylase) (GART)	0	-0.153215	-0.00483731	-0.121156	-0.270609	-0.295959	0	-0.0527238	0.122714	0.0877695	0.140912	0	0.167939	0.0661785	0.0667599	-0.0144203	-0.0522887	-0.0953652	0	-0.17935	-0.198866	0.0441278	0.0579425
ZMO0709	Phosphoribosylformylglycinamidine cyclo-ligase (EC 6.3.3.1) (AIR synthase) (AIRS) (Phosphoribosyl-aminoimidazole synthetase)	0	-0.00688512	0.0318456	0.00784213	0.0161495	0.0785717	0	0.142446	0.206578	0.427833	0.49327	0	0.0549119	0.093703	-0.0887146	-0.216933	-0.0848548	-0.0911954	0	-0.0429829	-0.235569	0.553743	0.573358
ZMO0710	Uncharacterized protein	0	0.111588	0.0395154	0.079874	0.021524	0.129912	0	0.0137631	0.134401	0.271768	0.341164	0	-0.178843	-0.297548	-0.0566348	0.0435773	0.0750918	0.0790922	0	0.290344	0.298995	0.0208408	0.0338935
ZMO0711	ATPase involved in DNA replication initiation	0	-0.0148595	-0.0535308	0.213437	0.313408	0.469615	0	0.0657463	0.0556224	0.000550895	0.00247044	0	-0.109253	-0.178274	-0.0707711	-0.0424546	-0.00896598	-0.0189771	0	0.134643	0.141182	0.0132109	0.0256129
ZMO0712	Polyphosphate kinase (EC 2.7.4.1) (ATP-polyphosphate phosphotransferase) (Polyphosphoric acid kinase)	0	0.0362987	-0.0212417	0.15792	0.268702	0.340102	0	0.125524	0.324359	0.000733633	0.00307233	0	0.138396	0.108586	0.0838617	0.107152	0.135514	0.149799	0	0.117458	-0.00449059	0.0177844	0.0306906
ZMO0713	Ppx/GppA phosphatase	0	0.0406398	-0.017967	0.00182207	0.0913397	0.230389	0	0.0440653	0.023137	0.00656999	0.0175384	0	-0.0100805	-0.0644812	-0.00127633	0.083034	0.102606	0.0865756	0	0.147378	0.109091	0.0167605	0.0298733
ZMO0714	Ribonuclease D (RNase D) (EC 3.1.13.5)	0	-0.0116671	0.0273787	-0.00918482	0.0858796	0.113165	0	0.12233	0.111083	0.501186	0.557432	0	-0.0434796	-0.183801	-0.0700066	-0.0835096	-0.0793209	-0.0852807	0	-0.026315	0.0401017	0.00984024	0.0212219
ZMO0715	Aspartate--tRNA(Asp/Asn) ligase (EC 6.1.1.23) (Aspartyl-tRNA synthetase) (AspRS) (Non-discriminating aspartyl-tRNA synthetase) (ND-AspRS)	0	-0.0528831	-0.129621	-0.111197	-0.103365	-0.129572	0	0.0864586	0.0549964	0.232096	0.300415	0	0.0840585	0.00268592	-0.0753067	-0.154777	-0.113016	-0.12723	0	-0.0440183	-0.0622436	0.0330511	0.0463447
ZMO0716	Uncharacterized protein	0	0.00684078	0.151666	0.0228595	-0.0228773	0.0088192	0	0.0517794	0.15515	0.0339432	0.0650509	0	0.21673	0.269518	0.0129161	-0.0447631	-0.0662875	-0.10143	0	-0.0982682	-0.11653	0.472365	0.493943
ZMO0718	Transcription elongation factor GreB (Transcript cleavage factor GreB)	0	0.080042	0.0204271	0.270428	0.316844	0.333416	0	-0.311565	-0.373875	0.0456884	0.0836124	0	-0.0900864	-0.101714	-0.0114864	0.0528702	0.0458582	0.0612509	0	0.109753	-0.0139073	0.0335909	0.046894
ZMO0719	Lytic transglycosylase catalytic	0	0.0752556	0.164224	0.379264	0.399791	0.614313	0	-0.0628585	-0.356086	3.61996e-06	5.46377e-05	0	-0.0700701	0.0491352	0.0807865	-0.059627	0.0440285	0.0474384	0	0.103976	0.0365933	0.0705497	0.0849996
ZMO0720	4-hydroxy-tetrahydrodipicolinate synthase (HTPA synthase) (EC 4.3.3.7)	0	0.0220635	0.150357	0.101449	0.190822	0.429483	0	0.236464	0.337304	0.022051	0.0455702	0	0.0337816	0.00839932	-0.0317653	0.0404451	0.00550206	0.0149811	0	0.124198	-0.0385246	0.0196345	0.0327873
ZMO0721	SsrA-binding protein (Small protein B)	0	0.0492795	0.0876163	0.101981	0.156018	0.193173	0	0.143312	0.297849	0.0965947	0.151846	0	1.24918	1.66406	0.829736	0.353078	0.315743	0.0929931	0	-0.57524	-0.555869	9.77e-05	0.000875635
ZMO0722	Endothelin-converting enzyme 1 (EC 3.4.24.71)	0	0.0386272	0.167193	0.198311	0.219662	0.353841	0	0.310672	0.5463	2.01473e-06	3.84255e-05	0	0.773444	1.27813	0.331325	-0.153116	-0.155854	-0.298219	0	-0.661977	-0.511997	0.00101004	0.00453684
ZMO0724	Transcription termination/antitermination protein NusG	0	-0.0668618	-0.17811	-0.158401	-0.207767	-0.248706	0	-0.0103665	0.00952293	0.0108898	0.0265209	0	0.155893	0.348183	-0.191383	-0.526681	-0.490587	-0.684022	0	-0.660651	-0.352392	0.121055	0.137562
ZMO0725	50S ribosomal protein L11	0	-0.0333809	-0.0540473	-0.16156	-0.211792	-0.301694	0	-0.0402215	-0.0746451	0.013457	0.0309178	0	0.390041	0.874123	-0.328829	-0.871743	-0.750536	-1.30467	0	-0.796434	-0.521537	0.00198166	0.00745574
ZMO0726	50S ribosomal protein L1	0	-0.0629332	-0.0742562	-0.131394	-0.127702	-0.0910874	0	0.0694924	-0.00103324	0.632173	0.671631	0	0.565122	1.00916	-0.27992	-0.811216	-0.638773	-1.12481	0	-0.819704	-0.926324	0.000885489	0.00411352
ZMO0727	50S ribosomal protein L10	0	0.0742508	-0.0875836	0.00221491	-0.0217594	0.185429	0	-0.0867248	-0.00661022	0.174768	0.240364	0	0.397702	0.802327	-0.745177	-1.22126	-0.776978	-1.61631	0	-0.705937	-1.04028	7.98e-05	0.000765649
ZMO0728	50S ribosomal protein L7/L12	0	0.0146993	-0.0202981	-0.0452675	-0.150452	-0.136797	0	0.00231562	-0.000276115	0.0373568	0.0704836	0	0.508076	0.97951	-0.583664	-1.16458	-0.719974	-1.5777	0	-0.650561	-1.08401	2.32e-05	0.000329399
ZMO0731	DNA-directed RNA polymerase subunit beta (RNAP subunit beta) (EC 2.7.7.6) (RNA polymerase subunit beta) (Transcriptase subunit beta)	0	0.0727557	0.0101116	-0.0488587	-0.157286	-0.0956994	0	0.0584379	0.102873	0.000320165	0.00162965	0	0.36058	0.590368	-0.00137579	-0.221707	-0.193407	-0.244027	0	-0.424236	-0.389859	0.00277728	0.00933761
ZMO0732	DNA-directed RNA polymerase subunit beta' (RNAP subunit beta') (EC 2.7.7.6) (RNA polymerase subunit beta') (Transcriptase subunit beta')	0	0.0480261	0.066838	-0.0287974	-0.118951	-0.0370333	0	0.0460272	0.0603757	0.00251716	0.00806612	0	0.302415	0.760883	-0.111795	-0.344959	-0.24368	-0.372957	0	-0.554964	-0.620407	0.00476188	0.0134038
ZMO0734	3'(2'),5'-bisphosphate nucleotidase	0	-0.000383057	0.0707183	0.107956	0.15666	0.236284	0	0.0698152	0.126948	0.0010486	0.00413948	0	0.137384	0.316671	-0.0605246	-0.1761	-0.124263	-0.0846372	0	-0.276102	-0.29181	0.278648	0.299283
ZMO0735	Acetyl-CoA carboxylase, biotin carboxylase	0	0.0121955	0.0109987	0.0183613	-0.0397754	0.0131955	0	0.081918	0.0895001	0.693386	0.723077	0	0.0390904	0.0735484	-0.0841575	-0.0684946	0.0473354	0.00567779	0	-0.0274979	-0.189255	0.0913672	0.106764
ZMO0736	Acetyl-CoA carboxylase, biotin carboxyl carrier protein	0	0.0740609	0.2711	0.337883	0.239568	0.48035	0	-0.00477831	-0.228128	0.0207745	0.0433853	0	-0.00925481	0.313037	-0.336671	-0.455345	-0.313424	-0.392277	0	-0.162247	-0.475826	0.48683	0.508229
ZMO0737	3-dehydroquinate dehydratase (3-dehydroquinase) (EC 4.2.1.10) (Type II DHQase)	0	0.156554	0.44109	0.20567	0.136076	-0.111615	0	0.421685	0.186788	0.095923	0.150941	0	-0.154316	0.0632132	-0.161897	-0.314603	-0.283417	-0.467023	0	-0.390668	-0.387715	0.0668706	0.0813928
ZMO0738	Thiazole synthase (EC 2.8.1.10)	0	-0.00449843	0.147951	0.181772	0.208646	0.187757	0	0.178968	0.343529	0.000343214	0.00172479	0	0.0556879	-0.121827	-0.0923592	-0.0259732	0.0572819	-0.0322892	0	0.0200541	-0.0130288	0.00553982	0.0147704
ZMO0739	Antibiotic biosynthesis monooxygenase	0	0.227374	0.475748	0.4136	0.309419	0.225483	0	0.124876	0.29704	0.0654502	0.110759	0	0.178371	0.322683	0.104854	-0.293298	-0.30898	-0.202568	0	-0.591098	-0.56309	0.138413	0.155428
ZMO0740	CsbD family protein	0	0.362669	0.898665	1.1742	0.990431	0.894132	0	0.4951	1.26089	1.05307e-06	2.41597e-05	0	2.21298	2.86384	1.89982	1.09439	0.84576	1.78226	0	-1.03207	-1.60157	8.84e-06	0.000178705
ZMO0743	Peptide chain release factor 3 (RF-3)	0	0.00436917	0.0305412	-0.156671	-0.2147	-0.218303	0	-0.0311098	-0.0859729	0.000172489	0.00100386	0	-0.0715672	-0.106158	-0.0316967	0.0374629	0.073557	0.0312726	0	0.191286	0.183089	0.0382135	0.0516031
ZMO0746	Uncharacterized protein	0	0.162376	0.286354	0.168981	0.0908823	0.0561256	0	0.0791143	0.125848	0.101125	0.156024	0	-0.128214	-0.331054	-0.1853	-0.0576708	0.11274	0.00163004	0	0.222891	0.283793	0.00693999	0.0169805
ZMO0747	Uncharacterized protein	0	0.289768	0.180991	0.0297392	-0.732026	-1.48939	0	-0.84681	-1.42276	0.00401999	0.0118283	0	0.0201622	0.686386	0.287562	0.261873	0.0968156	0.0697303	0	-0.103589	-0.544132	0.129865	0.146609
ZMO0748	Cysteine synthase (EC 2.5.1.47)	0	-0.0145017	0.210058	0.32085	0.521657	0.850319	0	0.248228	0.270099	1.15279e-05	0.000124991	0	0.236703	2.15153	1.48291	1.28126	0.383093	1.59656	0	-0.289699	-2.03724	2.64e-05	0.00035361
ZMO0749	RNA polymerase sigma factor RpoH (RNA polymerase sigma-32 factor)	0	0.226958	0.554572	0.780633	0.694511	0.769058	0	0.282536	0.870074	2.33833e-07	6.73013e-06	0	0.638372	1.1697	0.327658	0.00963255	0.0864778	0.0217311	0	-0.355581	-0.735807	0.000345822	0.00211955
ZMO0750	Ribosomal large subunit pseudouridine synthase D (EC 5.4.99.23) (23S rRNA pseudouridine(1911/1915/1917) synthase) (rRNA pseudouridylate synthase D) (rRNA-uridine isomerase D)	0	-0.00419851	-0.168604	-0.107756	-0.0684575	0.0628617	0	0.137458	0.187659	0.0476319	0.0863779	0	-0.162583	-0.24459	-0.207363	-0.199319	-0.122644	-0.139856	0	0.268464	0.244326	0.235362	0.255024
ZMO0751	Mov34/MPN/PAD-1 family protein	0	0.125345	0.491792	0.00728497	-0.000734963	-0.319364	0	-0.327509	0.0104277	0.00345786	0.0104462	0	-0.161912	-0.428658	-0.0132697	0.140622	0.171844	0.145795	0	0.378314	0.321664	0.00505931	0.0139516
ZMO0752	Uncharacterized protein	0	0.0577184	0.0424301	0.12102	0.244948	0.429887	0	0.208257	0.194805	0.000258189	0.00139493	0	-0.0683769	-0.161137	-0.114921	-0.146755	-0.133535	-0.11825	0	-0.00946975	0.140277	0.00783793	0.01834
ZMO0753	Glutaredoxin 3	0	0.0453954	0.766717	1.07678	1.20552	1.25504	0	0.0848815	0.188292	2.90646e-09	1.64319e-07	0	0.717166	2.71409	1.87728	0.820536	0.73166	1.03799	0	-0.618014	-0.693425	0.000426313	0.00243242
ZMO0754	Sterol-binding domain protein	0	0.194224	0.661296	1.11021	1.39095	1.566	0	0.12134	0.132971	2.06888e-06	3.89886e-05	0	0.593743	2.77041	1.90423	0.814014	0.65941	1.06711	0	-0.704155	-0.869966	0.000280089	0.00182876
ZMO0756	TPR repeat-containing protein	0	0.0224272	-0.0144889	-0.107679	-0.155231	-0.259369	0	-0.0170769	0.0152639	0.00188886	0.00645801	0	0.0730346	-0.0679931	-0.041077	-0.041716	-0.0103258	-0.130567	0	-0.0621623	0.037168	0.0261288	0.0392448
ZMO0757	TPR repeat-containing protein	0	0.0229295	0.115909	0.00509241	-0.140908	-0.237845	0	0.0329659	0.220393	0.00166521	0.00584486	0	-0.140206	-0.374434	-0.114627	-0.00605625	0.0299327	-0.0150942	0	0.23807	0.28911	0.0143789	0.0270494
ZMO0758	Isochorismatase hydrolase	0	0.0111652	0.0510162	-0.0190578	-0.0515589	-0.152822	0	0.0175862	0.100894	0.563096	0.611372	0	-0.0330129	-0.257608	-0.0504713	0.0671829	0.0392386	-0.0170579	0	0.204163	0.310367	0.0127888	0.0250044
ZMO0759	Hydroxyacylglutathione hydrolase (EC 3.1.2.6) (Glyoxalase II) (Glx II)	0	-0.0694087	0.00694516	-0.077903	-0.0769559	-0.16943	0	0.0615822	0.40456	0.44335	0.507312	0	-0.00873779	-0.234563	-0.00832313	0.133787	0.07945	0.00991968	0	0.0801369	0.0641377	0.00463204	0.0131947
ZMO0760	Glyoxalase/bleomycin resistance protein/dioxygenase	0	-0.201618	0.118367	-0.229032	-0.102302	-0.161952	0	0.133392	0.275933	0.130014	0.190959	0	0.0246915	-0.165917	-0.0298455	0.0113693	-0.0266144	-0.0578192	0	-0.0927892	-0.0729308	0.000282631	0.00183363
ZMO0763	Tetratricopeptide domain protein	0	-0.031261	0.0326237	-0.00643131	0.0767696	0.0667588	0	0.139248	0.242401	0.319142	0.389216	0	-0.129937	-0.181313	-0.102161	-0.0728154	-0.041654	-0.0995161	0	0.216184	0.201182	0.193985	0.212678
ZMO0764	Alpha/beta hydrolase fold protein	0	0.058515	0.0602055	0.106727	0.089633	0.181614	0	0.133605	0.263456	0.0597423	0.102573	0	-0.0370043	-0.136744	-0.104461	-0.013114	0.0524703	0.0130868	0	0.290134	0.0661047	0.0397861	0.0533476
ZMO0765	Threonine--tRNA ligase (EC 6.1.1.3) (Threonyl-tRNA synthetase) (ThrRS)	0	0.0951769	0.156458	0.0802234	0.0350569	0.169675	0	0.130515	0.250494	0.127177	0.188151	0	0.0439648	-0.0139544	-0.0795662	-0.156544	-0.149747	-0.17262	0	-0.435006	-0.469983	0.00937817	0.0205757
ZMO0766	Bifunctional uridylyltransferase/uridylyl-removing enzyme (UTase/UR) (Bifunctional [protein-PII] modification enzyme) (Bifunctional nitrogen sensor protein) [Includes: [Protein-PII] uridylyltransferase (PII uridylyltransferase) (UTase) (EC 2.7.7.59); [Protein-PII]-UMP uridylyl-removing enzyme (UR) (EC 3.1.4.-)]	0	0.061213	-0.0789853	0.0971927	0.1561	0.354721	0	0.0191265	0.107054	0.00267382	0.00844842	0	-0.210315	-0.233108	-0.129371	-0.0542562	-0.026079	-0.0417204	0	-0.0414096	-0.0439073	0.00697307	0.0170143
ZMO0767	Uncharacterized protein	0	0.142614	0.240249	0.277205	0.295874	0.30737	0	0.326939	0.798168	0.0390326	0.0729499	0	0.0252503	-0.111445	0.152174	0.0816684	0.121134	0.0810673	0	-0.0411329	-0.443544	0.000448091	0.00251678
ZMO0769	tRNA-specific 2-thiouridylase MnmA (EC 2.8.1.13)	0	0.077067	0.0809692	-0.0507855	-0.153235	-0.190989	0	0.0215091	0.0442318	0.00711569	0.0187423	0	-0.108808	-0.214722	-0.104552	-0.00496682	0.0235903	0.00480419	0	0.127305	0.258592	0.00873792	0.0196242
ZMO0770	Magnesium transporter MgtE	0	0.0162672	-0.0392075	-0.0840871	-0.0954618	-0.171746	0	-0.0420869	-0.0174279	0.344955	0.413999	0	-0.0336529	-0.177773	-0.0521944	0.103371	0.19772	0.147508	0	0.265236	0.160757	0.0179311	0.0308318
ZMO0773	Peptidyl-prolyl cis-trans isomerase (PPIase) (EC 5.2.1.8)	0	0.0701114	0.097072	0.013235	-0.01567	0.080903	0	0.132898	0.145867	0.557593	0.606646	0	0.248962	0.360689	-0.0636883	-0.286605	-0.353401	-0.433328	0	-0.664102	-0.781905	0.00930489	0.0204859
ZMO0774	Transcriptional regulator, LysR family	0	0.0351283	-0.0500894	0.150654	0.309839	0.380946	0	0.100629	0.265286	0.0138118	0.0315324	0	-0.161566	-0.30247	-0.0800045	0.0792784	0.0713542	0.0829853	0	0.201557	0.186564	0.0146235	0.0272666
ZMO0776	Methyltransferase type 12	0	0.121629	0.16161	-0.0620191	-0.232912	-0.372005	0	0.081724	0.134544	0.00124778	0.00469176	0	0.0477994	-0.0511592	-0.238925	-0.46619	-0.416401	-0.572775	0	-0.556157	-0.20301	0.000351718	0.00213503
ZMO0777	Beta-lactamase domain protein	0	0.113017	0.165433	0.215848	0.250866	0.201832	0	0.157502	0.433804	0.205328	0.273368	0	-0.109754	-0.245331	-0.0622786	0.0193948	0.000950324	-0.0189005	0	0.130657	0.191418	0.027648	0.0406612
ZMO0778	Acriflavin resistance protein	0	0.0283042	0.185052	0.118283	0.096918	0.267065	0	0.101006	0.150906	0.00724259	0.0189818	0	-0.00245933	-0.0230711	-0.00244473	-0.0322584	-0.039166	-0.132656	0	-0.100353	-0.123078	0.00076804	0.00372264
ZMO0779	Efflux transporter, RND family, MFP subunit	0	0.138666	0.230757	0.249768	0.252934	0.373778	0	0.0212873	0.142282	0.00313227	0.00968435	0	-0.0568557	-0.146102	-0.0782103	-0.0270252	-0.00410653	-0.0601591	0	0.0776074	0.0143982	0.0249549	0.038032
ZMO0780	RND efflux system, outer membrane lipoprotein, NodT family	0	0.100459	0.19631	0.0436346	-0.147529	-0.0826299	0	-0.0839471	-0.00482264	0.0933421	0.14776	0	-0.0890673	-0.124258	-0.0851545	-0.0629353	-0.047269	-0.0101066	0	0.0182824	-0.109451	0.0670509	0.08156
ZMO0781	Transcriptional regulator, LysR family (EC 4.2.1.1)	0	0.150035	0.150735	0.103211	0.0899146	0.177615	0	0.0401047	0.152025	0.0252048	0.050761	0	0.0118046	-0.0751518	-0.0109439	0.069423	0.0872856	0.0667769	0	-0.0502906	0.0686766	0.000302409	0.00192811
ZMO0782	Aspartyl/glutamyl-tRNA(Asn/Gln) amidotransferase subunit B (Asp/Glu-ADT subunit B) (EC 6.3.5.-)	0	0.0597064	0.0694374	0.0399193	0.0113581	-0.0143035	0	0.088957	0.135854	0.0378384	0.0711568	0	0.10113	0.0659002	-0.035049	-0.083876	-0.0448026	-0.0539307	0	-0.296148	-0.236103	0.00324453	0.0103087
ZMO0783	Glutamyl-tRNA(Gln) amidotransferase subunit A (Glu-ADT subunit A) (EC 6.3.5.7)	0	0.0173217	0.0365024	0.0788495	0.0611869	0.0748573	0	0.112202	0.180559	0.442313	0.507011	0	-0.018172	-0.145648	-0.195614	-0.321947	-0.229699	-0.126413	0	-0.0302212	-0.0528468	0.565516	0.585229
ZMO0784	Aspartyl/glutamyl-tRNA(Asn/Gln) amidotransferase subunit C (Asp/Glu-ADT subunit C) (EC 6.3.5.-)	0	0.103373	-0.0293971	-0.0100773	-0.0795551	-0.208185	0	0.195927	0.0674021	0.16459	0.229758	0	0.105689	0.165025	-0.205345	-0.516479	-0.575701	-0.694115	0	-0.497066	-0.201979	0.013402	0.0258778
ZMO0785	Putative pre-16S rRNA nuclease (EC 3.1.-.-)	0	-0.0101885	0.058395	0.0625637	0.16797	0.369461	0	0.133777	0.257747	0.000487361	0.00225583	0	-0.0547225	-0.138392	-0.0843427	-0.0186288	-0.00565178	0.000225242	0	0.108818	0.17076	0.0285234	0.0415283
ZMO0786	Uncharacterized protein	0	0.0433108	0.328072	0.50908	0.45388	0.460645	0	0.206396	0.779166	0.00110591	0.00427625	0	0.276175	0.317952	0.0339853	0.0551647	0.0145212	0.0814743	0	-0.0515301	-0.209676	0.289994	0.310766
ZMO0787	Glucose-methanol-choline oxidoreductase	0	0.0917856	0.287153	0.396267	0.395298	0.533447	0	0.354976	0.836162	2.7093e-05	0.000242405	0	0.169919	0.207949	0.0492234	0.0862114	0.0601303	0.0761379	0	0.143588	0.0101358	0.111837	0.128083
ZMO0788	Gluconate 2-dehydrogenase (Acceptor) (EC 1.1.99.3)	0	0.06426	0.11217	0.214517	0.07452	0.018422	0	0.117703	0.556367	0.231274	0.299842	0	0.0574379	0.343423	0.133816	0.109506	0.134026	0.120428	0	0.11606	0.0291768	0.0664654	0.0809636
ZMO0791	Aspartate carbamoyltransferase (EC 2.1.3.2) (Aspartate transcarbamylase) (ATCase)	0	0.0477788	0.116657	0.154054	0.126578	0.189153	0	-0.0438666	-0.0208137	0.00661814	0.0176076	0	0.0616675	0.0829881	-0.0538399	-0.184817	-0.111784	-0.202684	0	-0.109244	-0.0877255	0.0689375	0.0834807
ZMO0792	Dihydroorotase (EC 3.5.2.3)	0	-0.00562848	0.00103385	0.115283	0.181048	0.372793	0	0.0796403	0.0975989	5.03421e-05	0.000374139	0	0.0264011	-0.0245735	-0.157506	-0.188635	-0.0434456	-0.0758723	0	-0.195679	-0.369966	0.0736468	0.0882832
ZMO0793	Uncharacterized protein	0	-0.0897047	-0.150662	-0.0624592	-0.201868	-0.144932	0	0.329041	0.332615	0.539365	0.593339	0	-0.064018	-0.301032	-0.0499	0.134584	0.184859	0.172064	0	0.519083	0.483764	0.0291273	0.0421958
ZMO0794	Prolyl oligopeptidase (EC 3.4.21.26)	0	0.045529	-0.0290781	-0.0606847	0.0353972	0.308002	0	-0.118846	-0.325414	2.70494e-06	4.4932e-05	0	-0.00519043	-0.230911	-0.0681615	0.105287	0.132707	0.105993	0	0.266505	0.294739	0.0228607	0.0359801
ZMO0795	TonB-dependent receptor plug	0	-0.180212	-0.48535	-0.505069	-0.77516	-1.16526	0	-0.726431	-0.98615	0.000305977	0.00156751	0	-0.159804	-0.282175	-0.0349079	0.104487	0.0887565	0.106508	0	0.309386	0.257196	0.0550204	0.0690024
ZMO0797	Short-chain dehydrogenase/reductase SDR	0	0.0271917	0.00943649	-0.134059	-0.297594	-0.32411	0	0.0483724	0.163806	6.70809e-05	0.000482678	0	-0.087905	-0.377745	-0.385064	-0.214423	-0.141554	-0.128431	0	0.0607174	0.0448882	0.00869399	0.0195486
ZMO0798	RND efflux system, outer membrane lipoprotein, NodT family	0	-0.00590135	-0.0468314	-0.196014	-0.318128	-0.318303	0	0.0780509	0.142293	0.000179333	0.00102485	0	-0.0851229	-0.251959	-0.0648208	0.110685	0.0991758	0.095178	0	0.226803	0.102342	0.0454537	0.0592738
ZMO0799	ABC-2 type transporter	0	0.336537	0.500453	0.274051	-0.147851	-0.506301	0	0.073556	0.082396	0.00304919	0.00946444	0	-0.141282	-0.31046	-0.0808883	0.102993	0.0942997	0.0952602	0	0.171348	0.09408	0.0303961	0.043618
ZMO0800	ABC transporter related protein	0	-0.0977743	-0.1054	-0.161526	-0.423675	-0.624767	0	0.189687	0.296879	0.000239774	0.00129987	0	-0.119174	-0.342097	-0.079508	0.0895405	0.107449	0.100361	0	0.308618	0.198567	0.0317403	0.0450385
ZMO0801	Secretion protein HlyD family protein	0	0.0986486	-0.0302162	-0.0598895	-0.34017	-0.56469	0	0.00686633	-0.000286505	4.41678e-06	5.92672e-05	0	-0.159265	-0.374893	-0.214081	-0.103329	-0.0687641	-0.0408743	0	0.171838	0.00506223	0.0425257	0.0561105
ZMO0803	Sporulation domain protein	0	0.0917331	0.0575682	-0.0709577	-0.213609	-0.243928	0	-0.0758535	-0.037802	0.00327377	0.00998531	0	-0.0578342	-0.303732	-0.0259965	0.199935	0.246785	0.206928	0	0.471424	0.286318	0.0182098	0.0311418
ZMO0804	N-acetyl-gamma-glutamyl-phosphate reductase (AGPR) (EC 1.2.1.38) (N-acetyl-glutamate semialdehyde dehydrogenase) (NAGSA dehydrogenase)	0	-0.101949	-0.164207	-0.187532	-0.128011	-0.197146	0	-0.0216477	0.209548	0.302106	0.373745	0	-0.0564827	-0.169427	-0.0339107	0.0686232	0.0980913	0.0810037	0	0.107631	0.0897813	0.00842691	0.0191309
ZMO0805	NLP/P60 protein	0	-0.0635293	-0.190481	-0.124291	-0.0783808	0.213757	0	-0.151771	-0.106611	0.00543345	0.0151191	0	-0.113759	-0.137627	-0.071596	-0.0538017	-0.0239428	-0.0268134	0	0.101194	0.0512149	0.0424531	0.0560924
ZMO0806	Leucyl aminopeptidase (EC 3.4.11.1)	0	0.0226092	0.0597149	0.107967	0.00150344	0.0742305	0	-0.0105133	0.100399	0.479226	0.53994	0	-0.0866719	-0.0491113	-0.0886439	-0.0564435	0.00419294	0.0441217	0	0.0127498	-0.132189	0.142402	0.159436
ZMO0807	Ribosomal protein S12 methylthiotransferase RimO (S12 MTTase) (S12 methylthiotransferase) (EC 2.8.4.4) (Ribosomal protein S12 (aspartate-C(3))-methylthiotransferase) (Ribosome maturation factor RimO)	0	0.0257248	0.00430307	-0.148038	-0.313861	-0.243696	0	-0.016754	-0.0159068	0.000681281	0.00290692	0	0.00167918	0.054944	-0.0517843	-0.0353066	0.00148704	0.0266967	0	0.0721716	0.00893529	0.258731	0.278679
ZMO0809	UPF0235 protein ZMO0809	0	-0.174145	0.0503625	-0.309673	-0.234693	-0.237063	0	0.274279	0.291158	0.416583	0.484534	0	-0.06272	-0.168097	0.0942073	0.288167	0.230044	0.254896	0	0.250141	0.152546	0.00271116	0.00916586
ZMO0810	tRNA pseudouridine synthase A (EC 5.4.99.12) (tRNA pseudouridine(38-40) synthase) (tRNA pseudouridylate synthase I) (tRNA-uridine isomerase I)	0	-0.231786	-0.0445951	-0.143842	-0.121106	-0.244753	0	-0.0832582	-0.131672	0.16191	0.227188	0	-0.0323743	-0.149194	-0.0185487	0.0266574	0.121028	0.117259	0	0.353742	0.0140762	0.146599	0.163845
ZMO0811	Methionyl-tRNA formyltransferase (EC 2.1.2.9)	0	-0.0321174	0.0314458	-0.00714859	0.0128661	-0.0652948	0	0.0342654	0.246706	0.551765	0.602375	0	-0.13328	-0.037574	-0.186837	-0.1861	-0.116019	-0.121337	0	-0.0598297	-0.158497	0.389205	0.410828
ZMO0812	Recombination protein RecR	0	-0.0373245	0.16372	0.129162	0.00554504	-0.250677	0	-0.148171	0.00040554	0.0217811	0.0451302	0	-0.0978264	-0.140649	0.0211205	0.0640422	0.143079	0.0676507	0	0.251695	0.158689	0.00929971	0.0204859
ZMO0813	Peptide deformylase (PDF) (EC 3.5.1.88) (Polypeptide deformylase)	0	0.0645611	0.0286338	0.166704	0.136695	0.116265	0	0.0678227	0.142209	0.124527	0.185443	0	0.106608	0.016849	0.274986	0.210563	0.155029	0.0708118	0	0.0331794	0.126081	0.000402429	0.00232406
ZMO0814	DNA recombination protein RmuC homolog	0	-0.0609417	-0.208814	0.00258691	0.141905	0.0671842	0	-0.0525796	-0.0632733	0.00102023	0.00403756	0	-0.11955	-0.196733	0.0150256	0.0743264	0.0679843	0.0313597	0	0.245924	0.271293	0.00886249	0.019787
ZMO0818	6-carboxy-5,6,7,8-tetrahydropterin synthase (EC 4.-.-.-)	0	-0.180785	-0.0892397	-0.240386	-0.188847	0.012156	0	0.568135	0.664583	0.696334	0.725196	0	-0.0928165	-0.134858	-0.090088	-0.107532	-0.0739519	-0.0140156	0	-0.147316	0.0369015	0.0023454	0.00834506
ZMO0819	Nucleotide sugar dehydrogenase (EC 1.1.1.22)	0	-0.0172164	-0.0773592	-0.0546996	-0.0730016	-0.163355	0	-0.13861	-0.174724	0.00984929	0.0243997	0	-0.0696746	-0.0839903	-0.082868	-0.0146229	-0.0509707	-0.0749778	0	0.0605944	0.203112	0.00136487	0.00567451
ZMO0820	Phosphoribosylformylglycinamidine synthase subunit PurL (FGAM synthase) (EC 6.3.5.3) (Formylglycinamide ribonucleotide amidotransferase subunit II) (FGAR amidotransferase II) (FGAR-AT II) (Glutamine amidotransferase PurL) (Phosphoribosylformylglycinamidine synthase subunit II)	0	-0.0237134	-0.0379545	-0.0290729	-0.124939	-0.271793	0	-0.0287677	-0.027398	9.87317e-05	0.000670782	0	0.0555762	-0.0181273	-0.148186	-0.174631	-0.102833	-0.150499	0	-0.0643889	-0.100975	0.10511	0.121257
ZMO0821	Pyridoxal-5'-phosphate-dependent protein beta subunit	0	-0.0292278	0.118426	0.065068	0.209005	0.285819	0	0.0583499	0.0925247	0.00780094	0.0202441	0	-0.205997	-0.219549	-0.162922	-0.145968	-0.181538	-0.21318	0	-0.0412044	0.0934463	0.00357937	0.0110224
ZMO0822	Uncharacterized protein	0	0.0837245	0.272308	0.0295577	0.265851	0.691118	0	0.128957	0.0695745	0.347493	0.415623	0	-0.146814	-0.198036	-0.0243516	0.0616548	0.00349542	-0.0487745	0	0.156884	0.261342	0.0187104	0.031656
ZMO0823	Ribosomal RNA small subunit methyltransferase H (EC 2.1.1.199) (16S rRNA m(4)C1402 methyltransferase) (rRNA (cytosine-N(4)-)-methyltransferase RsmH)	0	0.0345484	0.161837	0.142609	0.0160783	-0.139478	0	-0.175519	-0.108531	0.00137035	0.00498681	0	-0.0313113	0.0242993	0.0407806	-0.00493301	-0.0540233	-0.125455	0	0.0111935	-0.0278485	0.0177198	0.0306791
ZMO0824	Uncharacterized protein	0	0.0976409	0.0615323	0.0694124	-0.659265	-1.47253	0	-0.325162	-0.096673	5.57381e-05	0.000408488	0	-0.105238	-0.05036	-0.126257	-0.289173	-0.303237	-0.474561	0	-0.35254	-0.191705	0.00924453	0.0204002
ZMO0825	Peptidoglycan glycosyltransferase (EC 2.4.1.129)	0	0.0902899	0.116893	0.069863	-0.0513645	-0.23325	0	-0.11996	-0.275069	0.00889979	0.0225775	0	-0.0608736	-0.0356779	-0.103655	-0.190874	-0.198642	-0.259479	0	-0.0630766	-0.102675	0.177476	0.195481
ZMO0826	UDP-N-acetylmuramoyl-L-alanyl-D-glutamate--2,6-diaminopimelate ligase (EC 6.3.2.13) (Meso-A2pm-adding enzyme) (Meso-diaminopimelate-adding enzyme) (UDP-MurNAc-L-Ala-D-Glu:meso-diaminopimelate ligase) (UDP-MurNAc-tripeptide synthetase) (UDP-N-acetylmuramyl-tripeptide synthetase)	0	0.00187513	-0.0591921	0.0513542	-0.0141232	-0.0716354	0	-0.131963	-0.0196884	0.230378	0.29917	0	-0.0499929	-0.14778	-0.102896	-0.124919	-0.14383	-0.22098	0	-0.070191	0.0321341	0.000675607	0.00336917
ZMO0827	UDP-N-acetylmuramoyl-tripeptide--D-alanyl-D-alanine ligase (EC 6.3.2.10) (D-alanyl-D-alanine-adding enzyme)	0	-0.0228315	-0.0665374	-0.0605762	0.00726341	0.0192943	0	0.0681275	0.0464748	0.570988	0.617401	0	-0.0411003	-0.188127	-0.0407359	0.0215967	-0.0248546	-0.121517	0	0.0607875	0.14647	0.00289806	0.00959289
ZMO0829	UDP-N-acetylmuramoylalanine--D-glutamate ligase (EC 6.3.2.9) (D-glutamic acid-adding enzyme) (UDP-N-acetylmuramoyl-L-alanyl-D-glutamate synthetase)	0	-0.0167172	-0.0107068	-0.086065	-0.0796309	-0.174594	0	-0.0203631	0.0113831	0.584775	0.630156	0	-0.0111729	-0.107143	0.0372316	0.0881778	0.0592565	-0.0141089	0	0.0122596	0.043031	0.00293259	0.00967347
ZMO0830	Cell division protein FtsW	0	0.0420459	0.0579083	0.00952513	0.0642591	0.116488	0	0.227485	0.159742	0.604773	0.648432	0	-0.0865905	-0.222989	-0.0467013	0.0714563	0.0671401	0.0629243	0	0.132007	0.169247	0.00232663	0.00830939
ZMO0831	UDP-N-acetylglucosamine--N-acetylmuramyl-(pentapeptide) pyrophosphoryl-undecaprenol N-acetylglucosamine transferase (EC 2.4.1.227) (Undecaprenyl-PP-MurNAc-pentapeptide-UDPGlcNAc GlcNAc transferase)	0	0.0321683	0.157198	-0.00382361	-0.0322084	0.103852	0	-0.0437731	0.0448238	0.32037	0.390412	0	-0.0636234	-0.101908	-0.0482597	-0.022462	-0.0244451	-0.0931597	0	-0.0122606	-0.0607162	0.032635	0.0459108
ZMO0832	UDP-N-acetylmuramate--L-alanine ligase (EC 6.3.2.8) (UDP-N-acetylmuramoyl-L-alanine synthetase)	0	-0.0627822	-0.0334118	-0.0309587	0.0682994	0.0477453	0	-0.0649744	-0.080421	0.260379	0.330273	0	-0.000418399	-0.190195	-0.00137946	0.00680772	-0.0241229	-0.0490548	0	0.0875327	0.0912661	0.00531514	0.0143448
ZMO0833	UDP-N-acetylenolpyruvoylglucosamine reductase (EC 1.3.1.98) (UDP-N-acetylmuramate dehydrogenase)	0	0.0457697	0.155452	0.0925196	0.101901	0.259167	0	0.0499705	0.10687	0.0911967	0.145529	0	-0.0741808	-0.167679	0.0116401	0.0182097	-0.0289771	-0.0434217	0	0.194993	0.210663	0.014869	0.027562
ZMO0834	D-alanine--D-alanine ligase (EC 6.3.2.4) (D-Ala-D-Ala ligase) (D-alanylalanine synthetase)	0	-0.0171925	-0.0952118	0.0051086	-0.032671	-0.16102	0	-0.140509	0.0660271	0.220838	0.290114	0	0.0182419	-0.0987308	-0.0116516	-0.0576794	-0.119694	-0.209983	0	-0.0143065	0.132935	0.000375365	0.00222179
ZMO0835	Cell division protein FtsQ	0	0.00642307	-0.0742064	-0.0444045	0.0564804	-0.150979	0	-0.228239	-0.380982	0.06549	0.110759	0	-0.00382644	-0.0597282	-0.0423047	-0.0578326	-0.0863668	-0.14415	0	0.00689937	0.0253285	0.0032595	0.0103218
ZMO0836	Cell division protein FtsA	0	0.122589	0.300678	0.390237	0.363516	0.593603	0	0.0951604	0.317709	0.00177074	0.00610694	0	0.161932	0.124862	0.127602	0.10239	0.131401	0.0617512	0	0.146221	0.0437116	0.0139458	0.0265234
ZMO0837	Cell division protein FtsZ	0	0.0218302	0.116771	0.110648	0.206477	0.474886	0	0.151067	0.193364	6.56064e-05	0.000474223	0	0.149363	0.275648	-0.0427382	-0.221289	-0.153215	-0.28094	0	-0.239924	-0.409251	0.374913	0.396622
ZMO0840	Sporulation domain protein	0	0.0437556	0.0127598	-0.000106297	-0.0315643	0.122407	0	0.153988	0.373369	0.222419	0.291691	0	-0.134332	-0.20594	-0.0838887	-0.00114014	-0.0076685	0.000385812	0	-0.000456589	-0.0814354	0.0320666	0.0453998
ZMO0841	Chloride channel core	0	-0.0323201	-0.0271424	0.0394024	-0.0261382	-0.0245166	0	-0.0219087	0.0367339	0.978412	0.979649	0	-0.102045	-0.24042	-0.0742415	0.111528	0.0349944	0.0409239	0	0.335524	0.26756	0.0287649	0.041833
ZMO0842	Deoxyguanosinetriphosphate triphosphohydrolase-like protein	0	-0.0173192	0.0167926	0.078233	0.251925	0.294462	0	0.129195	0.296157	0.00601882	0.0163427	0	-0.0767557	-0.210812	0.0278836	0.146566	0.118498	0.0699942	0	0.162981	0.119862	0.00566998	0.0150041
ZMO0843	Arginine--tRNA ligase (EC 6.1.1.19) (Arginyl-tRNA synthetase) (ArgRS)	0	-0.0335539	-0.0127742	-0.118789	-0.196622	-0.14953	0	0.0997888	0.125161	0.000136401	0.00084345	0	-0.0580987	-0.0303408	-0.0385598	-0.0417634	-0.0432204	-0.120584	0	-0.0585489	-0.0791773	0.00694411	0.0169805
ZMO0844	Sporulation domain protein	0	0.114146	0.162151	0.0970351	0.0724811	0.0270802	0	-0.00924164	0.095582	0.201179	0.269203	0	0.109922	0.19477	-0.0527005	-0.191652	-0.146224	-0.229287	0	-0.318877	-0.537349	0.0218712	0.0349498
ZMO0845	Alanine--tRNA ligase (EC 6.1.1.7) (Alanyl-tRNA synthetase) (AlaRS)	0	0.0431501	0.0103274	0.000255517	-0.0392824	-0.0405962	0	0.0582713	0.0243778	0.256339	0.326456	0	0.0896452	-2.88e-05	-0.112758	-0.200937	-0.166299	-0.249246	0	-0.239018	-0.139673	0.000134614	0.00107919
ZMO0846	Sodium/hydrogen exchanger	0	-0.0618498	-0.0775771	-0.00750961	0.0719092	0.197297	0	0.0225846	0.0360216	0.0180335	0.0386293	0	-0.0353827	-0.0789774	-0.0209114	0.0128402	0.0417468	0.0630417	0	0.164431	0.00556747	0.0437933	0.0576227
ZMO0847	Porin	0	0.073503	-0.00969398	-0.0350945	-0.183395	-0.263033	0	-0.139926	-0.343938	0.000710986	0.00300335	0	0.0969714	0.0858607	-0.271717	-0.340955	-0.322448	-0.452444	0	-0.156949	0.128896	0.000167343	0.00127691
ZMO0849	Alg9 family protein mannosyltransferase	0	-0.709883	0.11453	-0.0181119	0.134673	0.0682811	0	-0.0753984	-0.0104585	0.347621	0.415623	0	-0.182326	-0.356392	0.0123171	0.111881	0.124394	0.134888	0	0.422351	0.331058	0.0217082	0.0347771
ZMO0850	Sigma54 specific transcriptional regulator, Fis family	0	0.0880063	0.198527	0.253545	0.437502	0.634781	0	0.0969327	0.019876	0.000192513	0.00109069	0	-0.0950883	0.0491571	0.0295666	0.0311059	-0.0162637	0.0161222	0	0.0846037	0.177731	0.0245445	0.0376692
ZMO0851	Pyridoxine/pyridoxamine 5'-phosphate oxidase (EC 1.4.3.5) (PNP/PMP oxidase) (PNPOx) (Pyridoxal 5'-phosphate synthase)	0	-0.0167157	-0.0284399	-0.24448	-0.404881	-0.649217	0	0.163416	0.149806	1.35486e-06	2.85966e-05	0	0.120355	-0.536817	-0.887686	-0.980443	-1.01465	-1.06406	0	-0.578899	-0.446109	3.27e-09	1.24e-06
ZMO0852	S-adenosylmethionine:tRNA ribosyltransferase-isomerase (EC 2.4.99.17) (Queuosine biosynthesis protein QueA)	0	0.0505159	-0.0458744	0.00642609	-0.0236853	0.00253054	0	0.0740933	-0.047823	0.813765	0.832702	0	0.020276	-0.13797	0.0996282	0.157685	0.130245	0.0899198	0	0.273398	0.231608	0.0127652	0.0250039
ZMO0853	Peptidyl-prolyl cis-trans isomerase (PPIase) (EC 5.2.1.8)	0	0.0338638	0.0471623	0.00607582	-0.00654233	-0.0936876	0	0.0450892	0.177837	0.128788	0.189648	0	-0.0612086	-0.139416	-0.0681838	-0.0113951	-0.0236594	-0.0198957	0	0.161941	0.299685	0.0205317	0.0336702
ZMO0854	Phosphopantetheine adenylyltransferase (EC 2.7.7.3) (Dephospho-CoA pyrophosphorylase) (Pantetheine-phosphate adenylyltransferase) (PPAT)	0	0.00867661	-0.0453549	0.00423996	0.051163	0.111204	0	0.074379	0.0302929	0.415538	0.483743	0	-0.0182225	-0.0462065	0.0132913	0.0790071	0.0228494	0.0681403	0	0.0581233	0.199099	0.0100672	0.0215537
ZMO0855	Polyprenyl synthetase	0	-0.00279396	0.0227861	-0.0156418	-0.0281239	0.039899	0	0.0921996	0.108882	0.816693	0.835158	0	0.136958	0.235773	-0.188411	-0.306199	-0.209943	-0.337424	0	-0.328301	-0.528619	0.505302	0.52578
ZMO0856	Exodeoxyribonuclease 7 small subunit (EC 3.1.11.6) (Exodeoxyribonuclease VII small subunit) (Exonuclease VII small subunit)	0	-0.0511631	-0.137753	-0.28145	-0.119287	-0.14459	0	0.162296	0.177303	0.405416	0.475005	0	0.275183	0.25019	0.0242308	-0.252105	-0.202712	-0.511055	0	-0.264943	0.275408	0.355506	0.377142
ZMO0857	Uncharacterized protein	0	0.0569051	-0.0720152	-0.00386574	-0.158892	-0.346987	0	0.00234607	-0.0251301	0.00192407	0.00653759	0	0.200326	0.252435	0.092316	-0.0613744	-0.0442608	-0.183914	0	-0.252277	0.0551817	0.0574816	0.0717576
ZMO0859	Aminotransferase class V	0	0.0339271	0.0354166	0.0645855	0.039862	0.045457	0	0.0555907	0.0611749	0.845035	0.857493	0	-0.17399	-0.104825	-0.0537988	-0.025142	-0.0115687	0.0413778	0	0.16515	-0.0691875	0.173191	0.190983
ZMO0860	Ferredoxin	0	0.205757	0.307017	0.262321	0.26292	0.369703	0	0.069803	0.0518082	0.169446	0.23447	0	0.0202586	-0.240623	0.0209376	0.205894	0.205277	0.219388	0	0.387012	0.156139	0.0110164	0.0227357
ZMO0861	DNA polymerase III subunit gamma/tau (EC 2.7.7.7)	0	-0.00919519	0.0564776	0.0592576	0.171315	0.310197	0	0.0835006	0.168947	0.00072017	0.00302395	0	-0.082193	-0.0964211	-0.000281976	0.0662374	0.0434841	0.0683253	0	0.232649	0.16986	0.0548215	0.0688885
ZMO0862	Nucleoid-associated protein ZMO0862	0	-0.0859125	0.0370999	0.00707458	0.0922126	0.223525	0	0.198135	0.580934	0.430855	0.496031	0	0.172758	0.108747	-0.492457	-0.614588	-0.600955	-0.627808	0	-0.400148	-0.281851	0.00475085	0.0133959
ZMO0863	dCTP deaminase (EC 3.5.4.13) (Deoxycytidine triphosphate deaminase)	0	0.042234	-0.062981	0.0165524	-0.0835664	-0.0288164	0	0.00566629	0.130661	0.542552	0.595603	0	0.0176305	-0.0336834	-0.127566	-0.141815	-0.0729485	-0.18367	0	-0.318507	-0.132653	0.00849548	0.0192389
ZMO0864	Cytidine deaminase (EC 3.5.4.5) (Cytidine aminohydrolase)	0	0.0776949	0.118204	0.0592863	0.0146682	-0.0592245	0	-0.0138131	-0.162107	0.543787	0.596133	0	-0.0739022	-0.102892	-0.086127	-0.062919	-0.0763959	-0.154293	0	0.0428562	0.189183	0.024658	0.0378129
ZMO0865	Replicative DNA helicase (EC 3.6.4.12)	0	-0.0433262	-0.0333905	-0.0790128	-0.148295	-0.119774	0	-0.00566141	-0.0494751	0.265121	0.33505	0	-0.0687311	-0.101833	-0.0950259	0.0466977	0.0403914	-0.0190489	0	0.0590131	0.136853	0.0156072	0.0286233
ZMO0866	Cation diffusion facilitator family transporter	0	0.100765	-0.20629	-0.00276707	0.0248796	0.201919	0	0.320393	0.0750054	0.18261	0.249629	0	0.0430372	0.0676145	-0.00842077	-0.0533683	-0.114496	-0.15725	0	0.0231052	0.162985	0.033949	0.0473244
ZMO0867	Hopanoid-associated sugar epimerase	0	0.0451484	0.112666	0.0282704	0.0799001	0.157009	0	-0.00194962	-0.126278	0.0671564	0.113215	0	0.148501	0.499661	0.0718413	-0.247686	-0.247667	-0.528973	0	-0.317649	0.131661	0.00207387	0.00769327
ZMO0868	Hopene-associated glycosyltransferase HpnB	0	0.0642727	0.0539584	-0.0142721	-0.0873289	-0.103305	0	0.0042515	-0.110035	0.0947319	0.149512	0	-0.031494	0.088769	-0.005528	-0.0626921	-0.0694466	-0.153166	0	-0.00106904	0.21666	0.0127917	0.0250044
ZMO0869	Squalene synthase HpnC	0	0.0606878	0.0410585	0.0467347	0.142717	0.436681	0	0.0192649	-0.0399217	0.00417713	0.0121775	0	0.0235691	0.038283	0.0349115	0.0316295	0.0146866	-0.0379359	0	0.00103389	0.0205248	0.00300387	0.00982333
ZMO0870	Squalene synthase HpnD	0	0.010039	0.0381407	0.0253408	0.00854245	0.179577	0	0.0144051	-0.0162699	0.0782381	0.127945	0	0.0227426	0.0392822	0.0160584	-0.0752152	-0.0637468	-0.165338	0	-0.131321	-0.028234	0.00269353	0.00912248
ZMO0871	Squalene-associated FAD-dependent desaturase	0	0.108885	0.201201	0.104263	0.205183	0.409845	0	0.0669002	-0.0438039	0.0181284	0.0387277	0	0.0358796	-0.0708596	0.0552079	0.0405799	0.00254766	-0.0992939	0	0.0865164	0.162325	0.00526165	0.0142343
ZMO0872	Squalene--hopene cyclase (EC 4.2.1.129) (EC 5.4.99.17) (Squalene--hopanol cyclase)	0	0.053094	0.164558	0.0268404	-0.00237022	0.0283973	0	-0.146963	-0.288325	0.418947	0.486212	0	-0.0765234	-0.195387	-0.043561	-0.018848	-0.0697864	-0.12135	0	0.141099	0.240009	0.00967093	0.021019
ZMO0873	Hopanoid-associated phosphorylase	0	-0.0899543	0.00207289	-0.0118926	-0.017731	0.0636771	0	0.106241	0.19567	0.474753	0.536427	0	-0.0991705	0.00630641	-0.138608	-0.0324306	0.153214	-0.0309489	0	0.290174	0.261221	0.0121202	0.0241894
ZMO0874	Hopanoid biosynthesis associated radical SAM protein HpnH	0	0.021208	0.022183	0.0736379	0.131536	0.293224	0	0.14738	0.00354748	0.0257454	0.0515886	0	0.426178	0.643695	0.342644	-0.0603585	-0.0178747	-0.239005	0	-0.520704	-0.219334	0.319189	0.340707
ZMO0875	4-hydroxy-3-methylbut-2-enyl diphosphate reductase (EC 1.17.7.4)	0	0.0336331	0.135294	0.0587678	0.0547356	0.144668	0	0.000239115	0.06014	0.311386	0.381225	0	0.309856	0.588106	0.269817	-0.0937118	0.0161981	-0.236741	0	-0.393726	-0.278766	0.0114182	0.0232526
ZMO0876	Hopanoid biosynthesis associated membrane protein HpnM	0	-0.0379968	-0.0376087	-0.116854	-0.0514069	-0.258225	0	0.129064	0.426245	0.00586209	0.0160548	0	0.264036	0.602497	-0.00470986	-0.330161	-0.401935	-0.495303	0	-0.536409	-0.629686	0.0878722	0.103187
ZMO0877	Uncharacterized protein	0	0.16541	0.179932	0.0266959	-0.083703	0.0474776	0	0.232558	0.107457	0.684829	0.715095	0	-0.00735557	-0.0343507	0.106754	0.214199	0.174857	0.189704	0	0.0621359	0.0275862	0.0110397	0.0227357
ZMO0878	Chemotaxis response regulator protein-glutamate methylesterase (EC 3.1.1.61)	0	-0.0668803	-0.053994	-0.00944002	0.188882	0.315411	0	0.168617	0.208374	0.000379219	0.00184142	0	0.107815	0.259671	-0.0595424	-0.297213	-0.230848	-0.285861	0	-0.377631	-0.27936	0.348696	0.370953
ZMO0880	Putative CheA signal transduction histidine kinase	0	0.0248234	-0.0832791	-0.131478	-0.0190697	-0.0695516	0	0.010245	0.0261925	0.501081	0.557432	0	-0.147255	-0.28774	-0.0111819	0.146128	0.0929892	0.118436	0	0.330769	0.317377	0.0275741	0.040613
ZMO0882	Methyl-accepting chemotaxis sensory transducer	0	-0.00557271	-0.00798951	0.027453	-0.0671314	0.0392849	0	-0.0687863	-0.0500128	0.256185	0.326456	0	-0.172166	-0.183865	-0.0566808	-0.0147534	0.00358012	0.0567877	0	0.141725	0.165106	0.036664	0.0500802
ZMO0883	30S ribosomal protein S9	0	0.0239712	0.0445216	-0.0875308	-0.170323	-0.0296679	0	0.0732821	0.060914	0.069052	0.115427	0	0.423135	1.31369	-0.967337	-1.23711	-0.891173	-1.53439	0	-0.729353	-1.61064	5.81e-05	0.000602846
ZMO0884	50S ribosomal protein L13	0	-0.0493332	-0.0440258	-0.206453	-0.333002	-0.515437	0	-0.0896942	-0.218459	3.59532e-05	0.000296427	0	0.392121	1.00918	-0.524195	-0.868968	-0.704089	-1.49754	0	-0.695125	-0.287116	3.23e-05	0.000408701
ZMO0886	Uncharacterized protein	0	-0.289233	-0.369485	-0.338923	-0.418086	-0.839504	0	-0.284379	-0.166712	0.0109833	0.0266578	0	0.0119068	-0.280638	-0.111224	0.100851	0.172661	0.152393	0	-0.132334	0.0607274	6.79e-05	0.000675135
ZMO0888	Resolvase domain protein	0	0.0518024	0.148688	0.0116632	0.0717447	0.0441478	0	0.16886	0.0599862	0.684786	0.715095	0	-0.244245	-0.355459	-0.174676	-0.1733	-0.128833	-0.0965109	0	0.104089	0.21861	0.0209878	0.0339667
ZMO0889	Aldose 1-epimerase (EC 5.1.3.3) (Galactose mutarotase)	0	0.128234	0.0783091	-0.154327	-0.376321	-0.667498	0	0.166325	0.310757	0.000174634	0.00101262	0	-0.259647	-0.51537	-0.328855	-0.209374	-0.249349	-0.240211	0	-0.00123935	0.0511804	0.0408745	0.0544909
ZMO0890	Lysine--tRNA ligase (EC 6.1.1.6) (Lysyl-tRNA synthetase) (LysRS)	0	0.0126676	0.0210845	-0.105768	-0.225858	-0.249384	0	-0.00815942	-0.0320032	0.00151207	0.00537888	0	-0.0335957	-0.117499	-0.0459536	-0.0450607	-0.0607482	-0.068943	0	-0.0943697	0.0998946	0.0169286	0.03006
ZMO0892	Helicase c2	0	0.0661445	0.152731	0.260823	0.222018	0.178676	0	0.0979284	0.207802	0.246172	0.315284	0	-0.130758	-0.260598	-0.027239	0.111705	0.0968875	0.115028	0	0.388175	0.293236	0.0396537	0.0532077
ZMO0893	Beta-lactamase	0	-0.104827	-0.20005	-0.118599	-0.114777	-0.0976542	0	0.0232685	0.200451	0.564897	0.612487	0	-0.062616	-0.277366	-0.028353	0.163013	0.132214	0.110256	0	0.37611	0.270256	0.0255606	0.038605
ZMO0894	NERD domain protein	0	-0.0178637	-0.00055738	-0.183196	-0.320394	-0.540275	0	-0.235917	-0.171489	0.00192452	0.00653759	0	-0.206261	-0.310363	-0.0697079	0.0901285	0.0340381	0.0570158	0	0.242301	0.277771	0.031886	0.0452114
ZMO0896	Uncharacterized protein	0	-0.0429509	-0.0489225	-0.0874309	-0.0313686	0.0608266	0	-0.0181271	-0.0239878	0.505976	0.561683	0	0.0280708	-0.125159	0.0217389	-0.0935579	-0.142095	-0.190379	0	-0.105314	-0.0017159	0.000870658	0.00405453
ZMO0899	Glutamine-dependent NAD(+) synthetase (EC 6.3.5.1) (NAD(+) synthase [glutamine-hydrolyzing])	0	0.0020469	0.0809211	-0.0110508	-0.0955992	0.016788	0	0.116385	0.206898	0.061037	0.104569	0	0.0948657	0.189388	-0.0232332	-0.0545134	-0.0562047	-0.0648322	0	-0.000143696	0.0692432	0.156312	0.17368
ZMO0900	Glutamate--tRNA ligase 1 (EC 6.1.1.17) (Glutamyl-tRNA synthetase 1) (GluRS 1)	0	-0.0609679	0.0124308	-0.0265122	-0.0948652	-0.0984433	0	0.0671661	0.114992	0.0549937	0.0964065	0	0.108267	0.176385	0.10127	0.0218185	0.0215341	-0.00399765	0	-0.0316393	0.0248782	0.0853959	0.10059
ZMO0901	Uncharacterized protein	0	0.131276	0.493478	0.765625	0.782	1.07278	0	0.145179	0.255434	0.0144082	0.0326298	0	0.0544806	0.21538	-0.0525846	-0.118403	-0.0648692	-0.101932	0	-0.281168	-0.0844687	0.0887222	0.103993
ZMO0902	TonB-dependent receptor	0	-0.0329978	-0.201214	-0.0869471	0.376495	1.3161	0	1.0629	1.78509	0.155849	0.220276	0	-0.150598	-0.412436	-0.0332813	0.134479	0.113106	0.0952597	0	-1.2521	-1.33056	0.00816611	0.0188525
ZMO0903	2-isopropylmalate synthase (EC 2.3.3.13) (Alpha-IPM synthase) (Alpha-isopropylmalate synthase)	0	0.24422	1.23934	1.33012	1.2087	1.02673	0	0.164405	0.0334708	1.7433e-10	1.5556e-08	0	0.992284	3.24479	0.048299	-0.0645338	-0.0981453	-0.140886	0	-0.225431	-0.187422	8.11e-11	1.54e-07
ZMO0904	Beta-galactosidase (EC 3.2.1.23)	0	0.103229	0.142515	0.167462	0.198725	0.318145	0	0.0980268	0.159386	4.67726e-05	0.0003575	0	-0.1517	-0.281179	-0.0399212	0.0961191	0.0877458	0.0515847	0	0.304547	0.257703	0.020841	0.0338935
ZMO0905	Periplasmic glucan biosynthesis protein MdoG	0	0.0714406	-0.0117693	0.107212	0.158845	0.289298	0	0.0725334	0.146312	0.0222318	0.0458241	0	-0.0171793	-0.0774064	0.0272067	0.05056	-0.0133229	-0.059023	0	-0.00698119	0.0400554	0.00343097	0.0106517
ZMO0907	Glycosyl transferase family 2	0	-0.0011916	-0.0404458	-0.133887	-0.190843	-0.263775	0	-0.0530371	-0.119414	0.0250441	0.0506319	0	-0.0935497	-0.227145	-0.0328657	0.0744396	0.0657966	0.014586	0	0.1389	0.159999	0.0114944	0.0232828
ZMO0908	Lipopolysaccharide biosynthesis protein	0	0.0212344	-0.0265282	-0.123735	-0.267606	-0.381261	0	-0.162762	-0.27554	1.14671e-05	0.000124991	0	-0.0411377	-0.108912	0.0208552	0.0177239	0.00361193	-0.0869853	0	-0.0644569	0.0494154	5.91e-05	0.000610254
ZMO0909	Glycosyl transferase group 1	0	0.0540858	-0.0208918	0.0317432	0.120708	0.128581	0	-0.01202	0.0251318	0.00904035	0.0228171	0	-0.0760989	-0.154857	0.139286	0.0861709	0.00972306	0.0291443	0	0.0764712	0.190331	0.000972573	0.00442078
ZMO0910	ABC transporter related protein	0	-0.170648	-0.259938	-0.36307	-0.510151	-0.79019	0	-0.0148814	0.170164	7.00527e-05	0.00049952	0	-0.096959	-0.0445486	-0.0834728	-0.129925	-0.198357	-0.188948	0	-0.0848669	-0.0444787	0.0167941	0.0299051
ZMO0911	Polysaccharide export protein	0	0.130935	0.116017	0.0495676	0.0827626	0.328991	0	0.104799	0.139236	0.00050711	0.00232682	0	0.192958	0.255248	0.0109842	-0.185419	-0.193216	-0.37212	0	-0.281488	0.0452346	0.0360637	0.0495252
ZMO0912	Uncharacterized protein	0	0.0308614	0.0425653	0.00379171	0.13415	0.400401	0	-0.0912653	-0.377141	0.000105717	0.000697291	0	0.0301573	-0.32075	-0.224328	-0.206437	-0.256337	-0.279537	0	0.125255	0.582103	0.000537449	0.00289279
ZMO0913	Branched-chain-amino-acid aminotransferase (EC 2.6.1.42)	0	-0.00488069	-0.0174164	0.0279757	-0.0546952	-0.0571537	0	0.0534394	0.0481298	0.484396	0.544988	0	0.321087	0.297599	0.110366	-0.162065	-0.226611	-0.289209	0	-0.321018	-0.206953	0.00764974	0.0179883
ZMO0914	Bifunctional protein FolD [Includes: Methylenetetrahydrofolate dehydrogenase (EC 1.5.1.5); Methenyltetrahydrofolate cyclohydrolase (EC 3.5.4.9)]	0	-0.0359834	-0.0730015	-0.0479168	-0.158086	-0.294688	0	-0.0520257	-0.019455	0.0133161	0.0307854	0	0.415619	0.321389	-0.106195	-0.556698	-0.52917	-0.578107	0	-0.228534	0.00491326	3.42e-06	0.0001
ZMO0915	Copper-translocating P-type ATPase	0	0.0591563	0.0643252	0.528167	0.433746	0.25804	0	0.174789	0.620216	0.000297952	0.00154642	0	0.762802	0.625351	0.290962	0.143339	0.0576586	0.084273	0	-0.0945027	-0.207451	0.00188936	0.00722291
ZMO0916	Heavy metal transport/detoxification protein	0	-0.0606306	-0.0516585	0.164734	0.296715	0.152326	0	-0.0459908	0.345307	0.153065	0.217506	0	0.39059	0.602815	0.452751	0.10897	-0.0398689	0.0800114	0	-0.0103954	-0.101401	0.00657755	0.0164873
ZMO0917	2-nitropropane dioxygenase, NPD	0	-0.0566663	0.0125171	0.141621	0.114405	0.110225	0	-0.0414223	-0.0221241	1.68074e-05	0.000166883	0	0.054825	0.149348	0.0671839	0.00783934	-0.00508317	-0.0557815	0	-0.00682167	0.100079	0.0165368	0.0296263
ZMO0918	Catalase (EC 1.11.1.6)	0	0.421864	0.725718	0.646756	0.343406	0.687791	0	0.853941	2.13336	0.00878827	0.0223304	0	0.76447	1.12393	0.554339	0.314882	0.199438	0.395947	0	-0.487432	-1.06079	0.000238543	0.00164214
ZMO0919	Diguanylate cyclase with beta propeller sensor	0	0.0341048	0.134578	0.236784	0.400747	0.506135	0	-0.0645016	0.079179	9.24841e-05	0.000631044	0	0.0422542	0.463504	0.345367	0.30058	0.26118	0.0750798	0	0.122972	0.153091	0.00020421	0.00146586
ZMO0920	Uncharacterized protein	0	0.0803597	-0.0314353	0.160464	0.125719	-0.101921	0	-0.124237	0.0376992	0.185411	0.252839	0	0.0648798	0.139524	0.367787	0.280616	0.212858	0.12909	0	0.112894	0.0937918	0.000153897	0.00120742
ZMO0921	Uncharacterized protein	0	0.0948564	0.214938	0.232087	0.27934	0.368403	0	0.254605	0.445498	0.000119653	0.000774749	0	-0.074856	-0.0238404	0.125417	0.0953741	0.0380482	0.0220811	0	0.0814493	0.0929408	0.00182001	0.00704282
ZMO0922	Helix-turn-helix domain-containing protein	0	-0.152993	-0.0143623	0.0743254	0.146211	0.490036	0	0.268295	0.296752	0.00010234	0.000684357	0	-0.121311	-0.11834	-0.014454	0.0407881	-0.00318365	-0.0192451	0	0.0641468	0.146966	0.0210138	0.0339798
ZMO0923	Arginine biosynthesis bifunctional protein ArgJ [Cleaved into: Arginine biosynthesis bifunctional protein ArgJ alpha chain; Arginine biosynthesis bifunctional protein ArgJ beta chain] [Includes: Glutamate N-acetyltransferase (EC 2.3.1.35) (Ornithine acetyltransferase) (OATase) (Ornithine transacetylase); Amino-acid acetyltransferase (EC 2.3.1.1) (N-acetylglutamate synthase) (AGSase)]	0	0.0572373	0.0656876	0.0374401	0.0243306	-0.0461634	0	0.0984253	0.241701	0.49083	0.54991	0	0.0333531	-0.06469	-0.158823	-0.18951	-0.104517	-0.169885	0	-0.136525	-0.23656	0.131115	0.147845
ZMO0924	Protein translocase subunit SecA	0	0.0932202	0.104694	0.035357	-0.0487119	-0.123029	0	-0.1313	-0.166287	0.0109365	0.0265937	0	0.0755554	0.214726	0.100296	0.0104859	-0.0288587	-0.0901258	0	-0.0402717	0.0837557	0.00149899	0.00607268
ZMO0925	Cold-shock DNA-binding domain protein	0	-0.0637783	-0.146425	-0.264914	-0.308861	-0.360539	0	-0.234474	-0.424734	0.00283259	0.00882675	0	-0.132632	-0.321279	-0.149464	-0.0311889	-0.0772239	-0.0349357	0	0.11011	0.225122	0.00345587	0.0107115
ZMO0926	Mammalian cell entry related domain protein	0	-0.128326	-0.27412	-0.170645	0.00119727	-0.127439	0	-0.2477	-0.3813	0.549945	0.601218	0	0.00417349	-0.138533	-0.07038	-0.0509112	-0.131729	-0.170415	0	0.0427284	0.174872	0.0187929	0.0317391
ZMO0927	Leucyl/phenylalanyl-tRNA--protein transferase (EC 2.3.2.6) (L/F-transferase) (Leucyltransferase) (Phenyalanyltransferase)	0	-0.09779	-0.176347	0.0361855	0.0426477	0.0603945	0	0.119597	0.299895	0.167082	0.231837	0	-0.121702	-0.357089	-0.0565546	0.0534482	0.0106093	-0.019281	0	0.319859	0.395831	0.013553	0.0260371
ZMO0928	Peptidase S58 DmpA	0	0.00948846	-0.170244	-0.0147214	0.0938613	-0.0748366	0	-0.0261847	-0.0366532	0.0577228	0.0997776	0	-0.168431	-0.194224	-0.044261	0.0210091	-0.0192347	-0.0450345	0	0.171353	-0.153545	0.0440586	0.0578917
ZMO0935	Glutathione S-transferase domain protein	0	0.0271416	0.304444	0.293167	0.285791	0.357444	0	0.284466	0.721534	0.00124147	0.00467915	0	0.548698	0.828544	0.396276	0.0922567	0.01633	0.0922321	0	-0.252739	-0.385652	0.000419012	0.00239796
ZMO0937	Aromatic-amino-acid transaminase (EC 2.6.1.57)	0	0.0740203	0.255547	0.249247	0.388411	0.596333	0	0.237891	0.248518	0.00017055	0.000996238	0	-0.0418593	-0.134959	0.0659556	0.144857	0.0916285	0.0862486	0	0.0929408	0.120491	0.00349676	0.0108206
ZMO0938	Alkaline phosphatase PhoD (ALPI) (EC 3.1.3.1) (Type I phosphodiesterase/nucleotide pyrophosphatase)	0	0.0154878	0.0756419	-0.0444034	-0.116793	-0.10478	0	-0.0860195	-0.234732	0.0161185	0.0352425	0	-0.0953076	-0.223125	-0.0709901	0.0278502	0.00327219	-0.0538779	0	0.199297	0.255721	0.0323033	0.0456703
ZMO0939	Guanine deaminase	0	0.0409538	0.0665179	0.05439	0.157192	0.166249	0	0.0532278	0.0658662	0.120118	0.180577	0	-0.179078	-0.35542	-0.058536	0.0946849	0.0691	0.0815027	0	0.346356	0.32609	0.0232119	0.036344
ZMO0940	Transcriptional regulator, MarR family	0	0.0543886	-0.0302117	0.245855	0.405992	0.631765	0	0.113657	0.232808	3.77064e-06	5.4805e-05	0	-0.122787	-0.299538	-0.00627047	0.0432276	-0.0605331	-0.0880602	0	0.138771	0.105871	0.00735732	0.0175942
ZMO0941	NAD-dependent epimerase/dehydratase	0	0.253044	0.202345	0.452058	0.393778	0.584018	0	0.24186	0.745188	0.00375858	0.0112261	0	-0.16315	-0.289475	-0.0315174	0.126273	0.133759	0.132403	0	0.395265	0.388458	0.02168	0.0347612
ZMO0942	Sucrose-6-phosphate hydrolase (Sucrase) (EC 3.2.1.26) (Invertase)	0	0.0687224	0.204799	0.353836	0.165266	0.0954196	0	0.198819	0.838567	0.00135285	0.00493448	0	0.368604	0.318864	0.18666	0.223303	0.142729	0.170359	0	0.17034	0.0321203	0.0954975	0.110908
ZMO0945	Aldose 1-epimerase	0	-0.0214146	-0.0560018	0.0493181	0.0465904	0.118314	0	0.313321	0.420779	0.224793	0.293533	0	-0.177303	-0.134565	-0.268842	-0.347486	-0.385394	-0.385519	0	-0.463478	-0.550707	0.0115837	0.0233641
ZMO0946	Trigger factor (TF) (EC 5.2.1.8) (PPIase)	0	0.0358738	0.0458848	-0.0313946	-0.241374	-0.329555	0	-0.0440407	0.0362785	0.000102459	0.000684357	0	0.312944	0.440676	-0.167426	-0.588623	-0.532472	-0.866608	0	-0.654638	-0.275947	0.0160506	0.0290993
ZMO0947	Glycosyl transferase family 2	0	-0.0721543	0.1493	-0.122075	-0.18373	0.0176099	0	0.0667609	0.30799	0.265415	0.33505	0	0.0206595	-0.0461987	-0.00992044	0.0580922	0.0337282	0.0318156	0	0.0859951	0.073771	0.0367559	0.0501697
ZMO0948	ATP-dependent Clp protease proteolytic subunit (EC 3.4.21.92) (Endopeptidase Clp)	0	0.12183	0.194337	0.390293	0.477919	0.586412	0	-0.00195457	0.101382	2.81073e-05	0.000249966	0	0.11994	0.388819	0.224587	-0.0198542	-0.0206652	-0.00466619	0	-0.220294	-0.307085	0.013305	0.0257692
ZMO0949	ATP-dependent Clp protease ATP-binding subunit ClpX	0	0.018374	0.0230555	0.119236	0.16227	0.229191	0	0.0293557	0.136802	0.00202591	0.0067485	0	0.302299	0.572848	0.311958	-0.128835	-0.11352	-0.100171	0	-0.46466	-0.416097	0.455271	0.477909
ZMO0950	GCN5-related N-acetyltransferase	0	0.0109301	0.0948036	-0.117685	-0.0820581	-0.176781	0	-0.249253	-0.21941	0.26694	0.336706	0	-0.0682802	-0.280614	-0.0398875	0.00984576	-0.0124508	-0.0272838	0	0.130337	0.0624864	0.0212574	0.0342861
ZMO0951	Coproporphyrinogen oxidase (EC 1.3.3.3)	0	0.202077	0.32056	0.310129	0.345579	0.554698	0	0.0222631	-0.00362425	0.00895867	0.0226762	0	-0.0834493	-0.316879	-0.0275788	0.122549	0.060255	0.0486416	0	0.32737	0.346327	0.0329946	0.0463339
ZMO0952	tRNA (cytidine(34)-2'-O)-methyltransferase (EC 2.1.1.207) (tRNA (cytidine/uridine-2'-O-)-methyltransferase TrmL)	0	0.0835423	0.161672	0.166892	0.296346	0.237206	0	0.0755937	-0.0571433	0.220054	0.289564	0	-0.124354	-0.271723	-0.136963	-0.0247336	-0.172767	-0.131282	0	0.223965	0.132726	0.128843	0.145542
ZMO0956	Ubiquinol-cytochrome c reductase iron-sulfur subunit (EC 1.10.2.2)	0	0.0661861	-0.130925	-0.191655	-0.194453	-0.180454	0	-0.0763731	-0.0989636	0.0013355	0.0049165	0	-0.136748	-0.245406	-0.0697091	0.0369851	0.139579	0.0698814	0	0.478518	0.268862	0.0136803	0.0261496
ZMO0957	Cytochrome b	0	0.00694268	0.184342	0.32211	0.256549	0.404354	0	-0.0170969	0.0616556	0.468393	0.529997	0	-0.215817	-0.313898	-0.0955146	0.0485599	0.00199931	0.0378014	0	0.32937	0.411569	0.0250796	0.0381209
ZMO0958	Cytochrome c1	0	-0.0561111	-0.197845	0.122148	0.26952	0.592942	0	-0.0548111	0.169936	2.37109e-05	0.000216962	0	-0.0703267	-0.153116	-0.0391284	0.0666148	0.00354204	-0.0913422	0	0.101001	0.202979	0.0176737	0.0306791
ZMO0959	Monofunctional biosynthetic peptidoglycan transglycosylase	0	0.306991	0.245406	0.0615692	-0.160405	-0.187689	0	-0.167162	-0.249339	0.101819	0.15679	0	-0.140218	-0.171426	-0.078889	0.0675159	0.04375	-0.0188359	0	0.14171	0.194549	0.00972155	0.021019
ZMO0961	Cytochrome c class I	0	0.137979	0.317178	0.336223	-0.0254163	-0.47763	0	-0.193062	-0.117178	0.0258929	0.051753	0	-0.111982	-0.244313	-0.122766	0.0414926	0.00852659	-0.0021716	0	0.317021	0.298328	0.0277718	0.0407148
ZMO0962	N-acetylglucosamine-6-phosphate deacetylase (EC 3.5.1.25)	0	-0.0591567	-0.00401129	-0.0433539	-0.0345464	0.0589454	0	0.0921606	0.192341	0.501443	0.557432	0	-0.081116	-0.299081	-0.0112522	0.265858	0.229279	0.142171	0	0.403675	0.230416	0.0219004	0.0349671
ZMO0963	Transcriptional regulator, TetR family	0	-0.0244505	0.0929978	-0.0234393	-0.109156	0.127516	0	0.0470942	0.0292546	0.0509876	0.0912015	0	-0.0583203	-0.301102	-0.0170203	0.178297	0.146475	0.189569	0	0.515777	0.617029	0.020857	0.0338935
ZMO0964	RND efflux system, outer membrane lipoprotein, NodT family	0	-0.111902	-0.239313	-0.173702	-0.110423	-0.252536	0	-0.235112	-0.4045	0.592658	0.637349	0	0.0498542	0.0781198	-0.1687	-0.233999	-0.131757	-0.16828	0	0.159819	-0.056696	0.861112	0.867965
ZMO0965	Efflux pump membrane protein	0	0.0964576	0.119046	-0.00453626	-0.0218953	0.106066	0	-0.0889738	-0.0814909	0.143021	0.206251	0	0.0857998	0.212672	0.0913742	-0.0836204	-0.091388	-0.177257	0	-0.128003	-0.124705	0.00793953	0.0185549
ZMO0966	Drug resistance transporter, EmrB/QacA subfamily	0	-0.0445905	-0.0468709	-0.0497853	0.0114101	-0.0793515	0	-0.11443	-0.291642	0.847531	0.858925	0	-0.00471271	-0.0360063	0.0560759	0.110255	0.0562127	0.0393878	0	0.148059	0.204841	0.00319863	0.0102141
ZMO0969	Xanthine/uracil/vitamin C permease	0	-0.0669431	-0.0329734	-0.1872	-0.0871975	0.167268	0	-0.187173	-0.518941	0.4386	0.503224	0	-0.0866632	-0.227652	-0.0709402	0.0281726	0.0212486	-0.00226445	0	0.14286	0.206545	0.00376362	0.0113867
ZMO0970	Purine nucleoside permease	0	0.0326484	0.00439669	-0.037341	0.051132	0.167844	0	-0.141332	-0.306097	0.165292	0.230536	0	-0.130753	-0.277044	-0.18324	-0.0773531	-0.0863484	-0.107122	0	0.110667	0.317372	0.00554279	0.0147704
ZMO0971	Adenine deaminase (ADE) (EC 3.5.4.2) (Adenine aminohydrolase) (AAH)	0	-0.0106435	0.0336974	-0.0733917	-0.0389584	0.141878	0	0.0394466	-0.020511	0.00574264	0.0157823	0	-0.0932363	-0.297545	-0.0634503	0.00583662	0.027047	0.0025088	0	0.0599457	0.244647	0.0013556	0.00567451
ZMO0972	Hopanoid biosynthesis associated glycosyl transferase protein HpnI	0	-0.0120996	-0.0391155	-0.0790053	-0.160719	-0.174476	0	-0.0477388	-0.210536	0.0421653	0.0780674	0	0.00315185	-0.0246617	-0.0684233	-0.096421	-0.154267	-0.249644	0	-0.0920461	0.158685	0.000564897	0.00297231
ZMO0973	Hopanoid biosynthesis associated radical SAM protein HpnJ	0	0.0365113	0.0111733	-0.0256577	-0.00168813	0.0276388	0	0.0325393	0.0278667	0.852102	0.862454	0	0.146137	0.227531	0.17187	-0.0273548	-0.0822751	-0.141762	0	-0.274871	-0.167254	2.15e-05	0.000318969
ZMO0974	Hopanoid biosynthesis associated protein HpnK	0	-0.0965639	-0.0990925	0.00251554	0.106691	0.293461	0	0.0705251	0.196668	0.000347669	0.00173069	0	0.108082	0.353698	0.0380218	-0.160603	-0.125175	-0.299237	0	-0.307614	-0.269433	0.493788	0.514645
ZMO0975	Conserved hypothetical membrane spanning protein	0	-0.261532	-0.348445	-0.102554	-0.203253	-0.221348	0	-0.257995	0.0829377	0.23967	0.308955	0	-0.237783	-0.280298	-0.179173	-0.0842548	-0.102688	-0.0610278	0	0.272363	0.331839	0.0782044	0.0932173
ZMO0976	Aldo/keto reductase	0	0.101834	0.279916	0.332415	0.213302	0.183453	0	0.168072	0.679503	0.00193168	0.00654187	0	0.740452	1.24512	0.587066	0.0781075	-0.0506268	-0.0712409	0	-0.528582	-0.793337	3.62e-05	0.000430049
ZMO0978	Periplasmic binding protein	0	0.272313	0.306168	0.338109	0.271292	0.61715	0	0.110067	0.204837	0.0114414	0.0273171	0	-0.121696	-0.337691	-0.0524351	0.154911	0.105492	0.0989614	0	0.519123	0.486098	0.0379235	0.0512844
ZMO0979	TonB-dependent receptor	0	0.0556196	-0.083434	0.0162066	0.0425055	0.590415	0	-0.364638	-0.721071	0.000429123	0.00202777	0	-0.147861	-0.172079	-0.0708263	0.0680689	0.0733949	0.0365255	0	0.391696	0.431601	0.0722582	0.0868379
ZMO0980	DNA polymerase III subunit beta (EC 2.7.7.7)	0	0.0448685	0.0901988	0.0782068	0.0943667	0.170567	0	0.136716	0.214465	0.33304	0.401525	0	0.104675	0.0563698	-0.0943876	-0.271921	-0.302096	-0.31878	0	-0.428067	-0.27485	0.0276604	0.0406612
ZMO0981	ABC transporter related protein	0	0.0442539	-0.0879508	-0.0770515	-0.177647	0.0246343	0	-0.0164998	0.0476221	0.304513	0.375065	0	-0.24141	-0.280447	-0.0954563	0.0462347	0.0428693	0.0588876	0	0.319446	0.284374	0.0425259	0.0561105
ZMO0984	Peptidase M23	0	0.106169	0.102124	-0.0110432	-0.150087	-0.398131	0	-0.106898	-0.0043123	0.00689511	0.018222	0	0.0317857	-0.0890273	0.0145089	-0.00264844	0.0255219	-0.0198318	0	0.0263258	0.020347	0.0246906	0.0378324
ZMO0985	5'-nucleotidase SurE (EC 3.1.3.5) (Nucleoside 5'-monophosphate phosphohydrolase)	0	-0.0142027	0.081344	0.0302117	-0.0110176	0.0509863	0	0.214969	0.347006	0.38908	0.45885	0	0.116549	-0.0726841	-0.0832979	-0.0302081	-0.0375252	-0.128687	0	-0.175352	-0.0733461	0.0158807	0.028874
ZMO0986	Serine--tRNA ligase (EC 6.1.1.11) (Seryl-tRNA synthetase) (SerRS) (Seryl-tRNA(Ser/Sec) synthetase)	0	-0.00599204	0.00736566	-0.063919	-0.156013	-0.134831	0	0.070767	0.111526	0.0034876	0.0104959	0	0.00267337	-0.0305614	-0.154666	-0.209287	-0.220477	-0.17957	0	-0.107552	-0.132633	0.128584	0.145335
ZMO0987	RNA polymerase-binding transcription factor DksA	0	0.00388695	0.0617199	0.19373	0.160122	0.233668	0	0.0140325	0.164578	0.00339803	0.010285	0	0.27553	0.690362	-0.0165604	-0.355365	-0.15794	-0.231399	0	-0.807672	-0.935313	0.463008	0.485762
ZMO0988	Uncharacterized protein	0	-0.0752588	0.17244	0.185	0.221765	0.201404	0	0.0605581	0.131598	0.0191428	0.0405122	0	-0.0222456	0.115075	-0.14159	-0.244597	-0.250155	-0.252467	0	-0.61799	-0.733221	0.0170831	0.0302216
ZMO0989	Heat shock protein Hsp20	0	0.0603049	0.621737	0.972824	0.553286	0.309377	0	0.279529	0.639751	0.00226587	0.00742624	0	0.243375	1.08041	0.508858	-0.228068	-0.465888	-0.356135	0	-0.793648	-0.603942	0.0114679	0.0232625
ZMO0992	Peptidase S10 serine carboxypeptidase	0	-0.00373465	-0.0769853	-0.0984795	-0.192906	-0.463285	0	-0.125013	-0.478659	2.03944e-05	0.000189341	0	0.050495	-0.266201	-0.251122	-0.160906	-0.19914	-0.21563	0	0.220441	0.567794	0.0178303	0.0307419
ZMO0994	Uncharacterized protein	0	0.157298	0.560397	0.666471	0.516768	0.314826	0	0.630339	1.11378	0.00965595	0.0240336	0	1.66829	2.92404	1.73073	0.853832	0.701786	1.05448	0	-1.05039	-1.6173	5.65e-06	0.000130957
ZMO0996	MscS Mechanosensitive ion channel	0	0.126918	0.226621	0.0842329	-0.122997	-0.141003	0	0.0243425	0.00415274	0.0596398	0.102508	0	-0.0680782	-0.126615	-0.008407	0.114742	0.128424	0.0933974	0	0.3341	0.204649	0.027447	0.0404938
ZMO0997	KHG/KDPG aldolase [Includes: 4-hydroxy-2-oxoglutarate aldolase (EC 4.1.3.16) (2-keto-4-hydroxyglutarate aldolase) (KHG-aldolase); 2-dehydro-3-deoxy-phosphogluconate aldolase (EC 4.1.2.14) (2-keto-3-deoxy-6-phosphogluconate aldolase) (KDPG-aldolase) (Phospho-2-dehydro-3-deoxygluconate aldolase) (Phospho-2-keto-3-deoxygluconate aldolase)]	0	0.0430747	0.061024	0.0848529	0.121194	0.364647	0	0.141767	0.331869	0.00464051	0.013332	0	0.332634	0.0575564	-0.514626	-0.987586	-0.961383	-1.13897	0	-0.691755	-0.55992	0.00143916	0.00589311
ZMO0998	Peptide methionine sulfoxide reductase MsrA (Protein-methionine-S-oxide reductase) (EC 1.8.4.11) (Peptide-methionine (S)-S-oxide reductase) (Peptide Met(O) reductase)	0	0.338802	0.600976	0.937219	0.798771	0.721693	0	0.459017	1.22821	4.74431e-05	0.000359342	0	0.269086	0.388318	0.142724	0.145284	0.156871	0.213913	0	0.169157	0.048956	0.111744	0.128054
ZMO0999	Threonylcarbamoyl-AMP synthase (TC-AMP synthase) (EC 2.7.7.87) (L-threonylcarbamoyladenylate synthase)	0	-0.0875154	0.00833629	-0.0653452	-0.165894	-0.324896	0	0.0521855	0.107277	0.0303075	0.0593038	0	-0.0833722	-0.0583438	-0.0838145	-0.0166413	0.059411	0.0461961	0	0.177918	0.0202224	0.0788989	0.0938685
ZMO1000	5-methyltetrahydropteroyltriglutamate--homocysteine methyltransferase (EC 2.1.1.14) (Cobalamin-independent methionine synthase) (Methionine synthase, vitamin-B12 independent isozyme)	0	-0.00137612	0.0181465	0.00571691	0.0742121	0.0479464	0	0.00204878	-0.0340471	0.455378	0.516748	0	0.568871	0.877368	0.805111	0.582084	0.214998	-0.373063	0	-0.483365	-0.627105	8.81e-05	0.0008089
ZMO1002	Phosphoglucosamine mutase (EC 5.4.2.10)	0	-0.0113306	0.0135854	-0.10421	-0.192191	-0.0934034	0	0.0021485	0.0780269	0.00071147	0.00300335	0	-0.0719064	-0.161594	-0.0814422	-0.0103462	0.00671862	-0.0108725	0	0.177276	0.20986	0.0411633	0.054769
ZMO1003	Phosphomethylpyrimidine kinase (EC 2.7.4.7)	0	0.1564	0.342118	0.0635835	0.0528372	0.110702	0	0.0934292	0.271805	0.271346	0.341164	0	-0.0740019	-0.183721	-0.115551	-0.063965	-0.0228896	-0.0547445	0	0.0257502	0.0339464	0.0121148	0.0241894
ZMO1004	Ribonuclease HII (RNase HII) (EC 3.1.26.4)	0	-0.0474743	0.167127	0.0437633	0.0507521	0.0301627	0	0.0806828	0.226605	0.138818	0.201789	0	-0.0842607	-0.166628	-0.045194	0.04877	0.0548972	0.0069082	0	0.183529	0.229337	0.027671	0.0406612
ZMO1005	Methyltransferase (EC 2.1.1.-)	0	0.0844467	-0.136847	-0.120589	0.0175558	-0.0475866	0	-0.0801909	-0.171294	0.0830932	0.134358	0	-0.0814741	-0.212932	-0.0125417	0.0282676	-0.00506049	-0.010139	0	0.124497	0.155352	0.00686957	0.0168633
ZMO1006	Dihydropteroate synthase (EC 2.5.1.15)	0	-0.0867234	-0.0414599	0.0669394	0.213064	0.330878	0	0.0347575	0.147279	0.00334757	0.0101712	0	-0.114621	-0.178698	-0.0433441	0.0415427	0.0249786	0.0364607	0	0.224656	0.222461	0.0194558	0.0326266
ZMO1007	Uncharacterized protein	0	0.316027	0.484921	0.893974	0.925079	1.04607	0	0.267964	0.743179	8.94887e-06	0.00010149	0	0.962255	1.13025	0.515411	0.302419	0.257283	0.297745	0	-0.164344	-0.466069	8.47e-05	0.000797303
ZMO1008	FAD linked oxidase domain protein	0	0.0159977	0.13718	0.147626	0.0732103	-0.00794173	0	0.000648035	0.0901027	0.000161092	0.00095868	0	0.0491942	-0.0435798	-0.0581851	-0.00773627	-0.0152367	0.01073	0	0.180887	0.279359	0.0552193	0.0692063
ZMO1009	SapC family protein	0	0.0127999	0.046904	0.236092	0.329508	0.54999	0	0.08911	0.212002	3.33767e-06	5.15961e-05	0	0.193885	0.503321	0.237366	-0.0454585	-0.128122	-0.181005	0	-0.345694	-0.178109	0.0841828	0.0993461
ZMO1010	Uncharacterized protein	0	0.353643	0.0643222	0.151457	0.554763	0.449858	0	-0.215939	-0.38767	0.122187	0.182905	0	-0.116481	-0.268471	-0.0320488	0.0866649	0.0294756	0.0666371	0	0.230411	0.22179	0.0247304	0.0378629
ZMO1011	DNA gyrase inhibitor YacG	0	0.0603035	0.164407	0.223016	0.233587	-0.0645309	0	-0.190058	-0.133349	0.145631	0.208817	0	-0.0650492	-0.0813026	0.103571	0.264049	0.308689	0.254241	0	0.315951	0.154827	0.00551356	0.0147339
ZMO1012	Uncharacterized protein	0	0.0789756	0.075873	-0.150761	-0.0663766	0.048331	0	-0.0934223	-0.147428	0.0839035	0.13553	0	-0.0662895	-0.185681	0.00635014	0.0381682	0.104723	0.103177	0	0.437381	0.34907	0.170128	0.188042
ZMO1013	Maf-like protein ZMO1013	0	0.0707922	0.0268162	-0.0335942	-0.167289	-0.119388	0	-0.0116528	-0.00634004	0.162709	0.227735	0	-0.00130472	0.0230893	-0.000322506	0.00334329	0.015729	-0.0954841	0	-0.0452712	-0.0719438	0.13995	0.156968
ZMO1014	Translation initiation factor IF-1	0	-0.110002	-0.355246	-0.104649	0.0138348	0.0152617	0	0.0869519	0.133929	0.343808	0.413222	0	0.00173164	0.216347	-0.486896	-0.87781	-0.623081	-0.961458	0	-0.735582	-0.317182	0.0014733	0.00599417
ZMO1015	Uncharacterized protein	0	-0.233831	-0.1163	0.124164	0.22021	0.297363	0	0.244658	-0.0522201	0.0984762	0.153282	0	0.0378396	-0.116688	-0.146752	-0.153237	-0.206134	-0.156797	0	-0.20496	-0.0782444	0.00034547	0.00211955
ZMO1016	Mammalian cell entry related domain protein	0	-0.0115788	-0.0405575	-0.0829866	-0.432113	-0.811512	0	-0.327791	-0.240797	5.14255e-06	6.56505e-05	0	0.028838	-0.164514	-0.092984	-0.123856	-0.153218	-0.160261	0	-0.0643908	0.0707059	0.00109604	0.00484298
ZMO1017	ABC transporter related protein	0	-0.00299969	0.0774341	-0.0727036	-0.0902476	-0.062865	0	0.0395311	0.0334353	0.100293	0.155043	0	-0.0565289	-0.169442	-0.0221095	0.0461727	0.0169399	0.0289215	0	0.0866299	0.129805	0.0244492	0.0375534
ZMO1018	Uncharacterized protein	0	0.00362681	-0.0711403	0.0402571	-0.0575262	-0.136493	0	-0.0720024	-0.254018	0.612134	0.653851	0	-0.0478755	-0.0724454	-0.170689	-0.311794	-0.311629	-0.274675	0	-0.152332	0.029276	0.0180889	0.0309908
ZMO1019	Deoxyhypusine synthase-like protein (EC 2.5.-.-)	0	0.0521146	0.201312	-0.0305748	-0.185443	-0.15845	0	0.1038	0.272701	0.0112108	0.0270117	0	0.450844	0.64314	-0.117368	-0.451767	-0.383146	-0.732848	0	-0.781742	-0.60845	0.00411348	0.0121635
ZMO1020	Orn/DAP/Arg decarboxylase 2	0	-0.145308	-1.07559	-1.1845	-1.05969	-1.16321	0	0.605794	0.12755	1.73844e-05	0.000168831	0	0.285856	0.42681	-0.263544	-0.546331	-0.506096	-0.775333	0	-0.703499	-0.479178	0.00267116	0.00909534
ZMO1021	Alpha/beta fold family hydrolase-like protein	0	0.0723882	0.295709	0.247861	0.196034	0.236653	0	-0.0693897	0.160783	0.224129	0.293057	0	0.179692	0.362994	0.186251	-0.104703	-0.0536618	-0.0776266	0	-0.426851	-0.457968	0.013491	0.0259826
ZMO1022	Cysteine desulfurase (EC 2.8.1.7)	0	0.0483891	0.0681115	-0.0456162	-0.0731945	-0.139489	0	0.0077774	0.0790765	0.01485	0.0333053	0	-0.178226	-0.183395	-0.0626284	-0.0322421	-0.00218095	0.0306958	0	0.107348	0.15242	0.0399007	0.0534258
ZMO1023	7-cyano-7-deazaguanine synthase (EC 6.3.4.20) (7-cyano-7-carbaguanine synthase) (PreQ(0) synthase) (Queuosine biosynthesis protein QueC)	0	0.0172238	0.11681	0.0411634	0.0245356	0.0850266	0	0.13485	0.194981	0.551299	0.602281	0	-0.0774473	-0.182063	-0.0259881	0.0767747	0.10657	0.0730844	0	0.212752	0.103267	0.0145803	0.027222
ZMO1025	Anaerobic ribonucleoside-triphosphate reductase	0	-0.175792	-0.241797	-0.193839	-0.146628	-0.147054	0	-0.166332	-0.314575	0.00652684	0.0174527	0	0.241243	-0.0696354	-0.00429932	-0.000232435	-0.054456	-0.0154939	0	0.0623938	0.213493	0.0260113	0.0390993
ZMO1026	Uncharacterized protein	0	-0.594297	-0.657462	-0.56353	-0.815308	-1.03825	0	-0.245397	-0.144385	0.000346314	0.00173069	0	0.424496	1.22376	0.118673	-0.38516	-0.38036	-0.0694262	0	-0.860811	-1.28328	0.00126503	0.00538915
ZMO1027	Anaerobic ribonucleoside-triphosphate reductase activating protein	0	-0.287747	-0.430963	-0.587717	-0.666568	-0.776101	0	-0.0332388	0.0218096	4.10233e-05	0.000329644	0	0.343569	0.425849	0.107943	0.0356453	-0.00605139	-0.0374239	0	-0.0638007	-0.117862	0.611182	0.631112
ZMO1029	ABC transporter related protein	0	-0.167786	-0.196111	0.126692	0.472684	0.598641	0	-0.110316	-0.273739	3.08531e-05	0.000261179	0	0.149001	0.317381	0.27944	0.188289	0.137759	0.0381007	0	0.224934	0.322217	0.0217986	0.0348925
ZMO1030	Uncharacterized protein	0	-0.26696	-0.198689	-0.0536071	0.123333	0.525635	0	-0.301813	-0.439282	0.00107872	0.00420067	0	-0.0958339	-0.0640108	0.076628	0.14003	0.155052	0.158268	0	0.38266	0.28672	0.0166394	0.0297132
ZMO1032	Dual-specificity RNA methyltransferase RlmN (EC 2.1.1.192) (23S rRNA (adenine(2503)-C(2))-methyltransferase) (23S rRNA m2A2503 methyltransferase) (Ribosomal RNA large subunit methyltransferase N) (tRNA (adenine(37)-C(2))-methyltransferase) (tRNA m2A37 methyltransferase)	0	0.0603174	-0.0212375	-0.0999985	-0.340212	-0.571875	0	0.0215451	-0.0132668	2.22138e-06	4.01889e-05	0	-0.0584829	-0.0575335	-0.0263432	0.0401783	0.0588146	0.0246273	0	0.231564	0.171442	0.0472116	0.0608562
ZMO1033	Cyclopropane-fatty-acyl-phospholipid synthase (EC 2.1.1.79)	0	0.109677	0.107456	0.134414	0.0525957	0.0768226	0	-0.0426568	0.11183	0.631457	0.671321	0	-0.219453	-0.150311	-0.2177	-0.230938	-0.22926	-0.256443	0	-0.213177	-0.241199	0.002596	0.00893619
ZMO1034	Calcium-binding EF-hand-containing protein	0	0.178594	0.221483	0.233963	0.275013	0.163716	0	-0.0920672	0.0979657	0.221606	0.29088	0	0.198714	0.647009	0.293729	-0.0511106	-0.0921781	-0.0645233	0	-0.454582	-0.839202	0.548161	0.567888
ZMO1036	Argininosuccinate synthase (EC 6.3.4.5) (Citrulline--aspartate ligase)	0	-0.0422384	-0.0137235	0.0756547	0.0468396	0.0200499	0	0.20649	0.283233	0.542032	0.595445	0	0.31491	0.359266	-0.229649	-0.505062	-0.46875	-0.628418	0	-0.566751	-0.45825	9.94e-05	0.000883181
ZMO1039	Ribonucleoside-diphosphate reductase (EC 1.17.4.1)	0	-0.0640896	0.25812	0.437902	0.810679	1.29273	0	-0.129741	-0.198242	1.92432e-07	5.74756e-06	0	0.801542	1.06397	0.523278	0.227441	0.209151	0.265594	0	0.101563	0.155181	0.000252817	0.00170944
ZMO1040	TonB-dependent receptor	0	-0.0990472	-0.101039	-0.187685	-0.0888926	0.495704	0	-0.306442	-0.787863	0.013424	0.0308869	0	-0.0755351	-0.21367	-0.125563	-0.0214858	-0.047319	-0.0407322	0	0.468188	0.548542	0.0953503	0.110872
ZMO1041	NUDIX hydrolase	0	0.00355019	0.172514	0.17477	0.0206641	0.12083	0	0.107437	0.265031	0.269573	0.339217	0	-0.0973882	-0.205138	0.0579918	0.273221	0.292573	0.213596	0	0.257265	0.198739	0.00376134	0.0113867
ZMO1042	Uncharacterized protein	0	-0.112956	0.105538	0.135112	0.117598	0.405359	0	0.252287	0.310479	0.00438916	0.0127253	0	-0.175174	-0.31699	-0.0396727	0.0307768	0.0566998	0.090757	0	0.333533	0.336929	0.0137218	0.0262024
ZMO1043	LemA family protein	0	0.354915	0.615314	0.606495	0.911413	0.998616	0	0.404973	0.963029	0.00601334	0.0163427	0	0.0105699	0.0202321	0.128389	0.0120778	0.0594	0.0375544	0	0.0580651	-0.105524	0.00561268	0.014894
ZMO1044	Large-conductance mechanosensitive channel	0	-0.106954	-0.209624	0.0358623	0.234149	0.422137	0	-0.111369	-0.0403723	0.000100402	0.000679216	0	-0.143104	0.546265	0.283069	-0.193424	-0.124993	-0.177501	0	-0.683852	-0.611922	0.214293	0.233729
ZMO1045	Phosphate-selective porin O and P	0	-0.320548	-0.183196	-0.113896	-0.494649	-0.089716	0	0.153848	-0.267306	0.972902	0.974749	0	-0.17827	-0.295323	-0.0512634	0.130622	0.117754	0.121315	0	0.484626	0.401641	0.0324891	0.0458535
ZMO1047	Phosphate-binding protein PstS	0	0.0612995	0.125479	0.0594353	0.0201303	0.0746014	0	0.0924932	0.158543	0.841457	0.855508	0	-0.0647316	-0.0417121	-0.0979887	-0.0938194	-0.0739501	-0.0810292	0	0.0237094	-0.0399544	0.0600937	0.0743831
ZMO1048	Phosphate transport system permease protein	0	0.00193024	-0.0553277	0.176022	0.200973	0.355313	0	0.222666	-0.0439924	0.0141509	0.0321389	0	0.0270871	0.106712	-0.0719251	-0.144989	-0.167486	-0.237273	0	-0.279275	-0.167924	0.00115014	0.0050352
ZMO1049	Phosphate transport system permease protein PstA	0	0.097243	0.319468	-0.0521453	-0.239245	0.171158	0	0.0150987	0.131173	0.204656	0.273162	0	0.0295604	-0.0498457	0.00911648	0.0377906	0.0304038	-0.0256997	0	0.0168346	0.102417	0.00655814	0.0164873
ZMO1050	Phosphate import ATP-binding protein PstB (EC 3.6.3.27) (ABC phosphate transporter) (Phosphate-transporting ATPase)	0	0.0542632	-0.00071991	0.0451526	0.0424587	-0.010078	0	0.0210416	-0.0449322	0.944222	0.947815	0	0.0239481	-0.0196181	-0.013183	-0.0820807	-0.0579184	-0.0817226	0	-0.0705812	0.120969	0.00475201	0.0133959
ZMO1052	Phosphoribosylaminoimidazole-succinocarboxamide synthase (EC 6.3.2.6) (SAICAR synthetase)	0	-0.0153092	0.021819	0.0562617	0.103415	0.243506	0	0.111387	0.151832	0.00269904	0.00851111	0	0.0152245	-0.0179847	-0.0606204	-0.245307	-0.27195	-0.316066	0	-0.431549	-0.345089	0.00056316	0.00297223
ZMO1054	DNA topoisomerase 4 subunit A (EC 5.99.1.3) (Topoisomerase IV subunit A)	0	0.0142995	-0.0489218	-0.0136003	-0.0132379	0.070299	0	-0.103992	-0.097377	0.195337	0.262941	0	-0.0793368	-0.186012	0.0260092	0.132	0.0937862	0.10571	0	0.294832	0.239701	0.0305783	0.043782
ZMO1055	Diguanylate cyclase/phosphodiesterase	0	-0.00158302	0.0700583	0.372802	0.588348	0.682408	0	0.0025477	-0.0614266	1.24017e-08	5.03383e-07	0	-0.0408597	0.0841036	0.0913283	0.126485	0.0863179	0.103129	0	0.259767	0.313651	0.0154508	0.0283912
ZMO1056	Polynucleotide adenylyltransferase region	0	-0.0186759	-0.0456413	-0.113821	-0.150433	-0.143982	0	0.239709	0.355642	0.0154751	0.034166	0	-0.0737603	-0.173364	-0.148157	-0.124547	-0.10128	-0.0940507	0	-0.0866231	-0.0379342	0.115166	0.131578
ZMO1057	GCN5-related N-acetyltransferase	0	-0.102388	-0.106013	-0.174083	-0.107058	-0.00506997	0	0.352261	0.540601	0.0581563	0.100394	0	-0.196547	-0.329112	-0.379861	-0.373971	-0.330197	-0.397626	0	-0.268598	-0.161744	0.0600925	0.0743831
ZMO1059	Dihydroneopterin aldolase	0	0.0928774	-0.215516	-0.0322443	0.0254332	0.0336289	0	0.158737	0.00754419	0.169833	0.234799	0	-0.0757636	-0.142467	-0.0701656	-0.157755	-0.0961715	-0.13976	0	-0.396144	-0.170419	0.000115949	0.000962023
ZMO1060	Superoxide dismutase (EC 1.15.1.1)	0	0.368781	1.11164	1.25776	1.23834	1.17694	0	0.420484	0.777301	3.54644e-05	0.000293928	0	1.99782	3.69803	2.23123	1.11862	0.91275	1.32753	0	-1.12035	-1.75689	1.83e-05	0.00028318
ZMO1061	Sigma54 specific transcriptional acivator, PspF, Fis family	0	0.100169	0.195838	0.357009	0.413861	0.440744	0	0.0657032	-0.202929	0.00146102	0.00523258	0	-0.212007	-0.461611	-0.110316	0.0830936	0.0757822	0.0675143	0	0.434925	0.384383	0.0208712	0.0338935
ZMO1063	Phage shock protein A, PspA	0	-0.0264648	-0.168352	0.0148746	0.0926219	0.271182	0	-0.126412	-0.0361944	0.0022735	0.00743584	0	-0.060147	0.233022	0.0327153	-0.222398	-0.368684	-0.3046	0	-0.142115	0.0183818	0.123127	0.139684
ZMO1064	Phage shock protein B	0	-0.151935	-0.170387	-0.19357	-0.190716	-0.354455	0	-0.351694	-0.272789	0.0137205	0.0313866	0	-0.0278084	0.00388973	0.017138	0.0242691	-0.0611769	-0.0741282	0	0.206732	0.283636	0.0627872	0.0773142
ZMO1065	Phage shock protein C, PspC	0	0.172497	0.066826	0.0296285	-0.22652	-1.0828	0	-0.303819	-0.668592	0.000527878	0.0024098	0	-0.0769205	-0.0257611	0.0197342	0.0948515	0.0157812	0.00796265	0	0.163993	0.0819784	0.0311715	0.0443973
ZMO1067	Fe-S metabolism associated SufE	0	-0.0437328	0.33758	0.0800617	0.101324	0.431438	0	0.0094133	-0.103878	0.00224149	0.00736157	0	0.0276967	0.165961	0.170878	0.011857	-0.0357061	-0.0917089	0	-0.163232	0.0804183	0.000441135	0.00250196
ZMO1068	Uncharacterized protein	0	0.0142106	0.181484	0.350816	0.426788	0.710626	0	0.205193	0.0170829	4.02881e-06	5.6439e-05	0	-0.0341826	0.11389	0.150999	-0.0166735	0.0462139	-0.123378	0	-0.0907851	0.20096	5.13e-05	0.000547141
ZMO1069	Heat shock protein DnaJ domain protein	0	-0.0181275	0.785711	0.202781	-0.0496998	0.13333	0	0.0762029	-0.117698	0.106817	0.163689	0	-0.0979339	-0.20074	0.0336715	0.178218	0.137658	0.104871	0	0.244749	0.265582	0.0226008	0.0357251
ZMO1070	Signal recognition particle receptor FtsY (SRP receptor)	0	-0.0335402	-0.0371294	-0.0738017	-0.0679961	-0.00781851	0	0.0567278	0.145477	0.588379	0.633608	0	-0.0611301	-0.117788	-0.0639169	-0.00929405	0.0308863	0.0679304	0	0.210533	0.060113	0.0708295	0.0852826
ZMO1071	MiaB-like tRNA modifying enzyme (EC 1.3.1.74)	0	0.108399	-0.0725323	0.132078	0.120833	0.136044	0	0.0834049	0.0953536	0.052226	0.0929615	0	-0.0389539	-0.196795	0.0169286	0.108732	0.0912791	0.125216	0	0.327081	0.316121	0.0536938	0.0677861
ZMO1072	Diaminopimelate epimerase (DAP epimerase) (EC 5.1.1.7) (PLP-independent amino acid racemase)	0	-0.0420283	0.0152092	-0.121687	-0.176642	-0.310314	0	-0.157547	0.223957	0.063237	0.107755	0	-0.0478784	-0.119575	0.048635	0.0500106	0.0655875	0.0985239	0	0.386883	0.173445	0.0520395	0.0660929
ZMO1075	Signal recognition particle protein (Fifty-four homolog)	0	0.0422105	-0.11154	-0.0283547	-0.106105	-0.114589	0	0.125163	0.121422	0.0338218	0.0649343	0	0.02679	0.541031	-0.534296	-0.597754	-0.504506	-0.655739	0	-0.509163	-0.486322	2.77e-07	2.19e-05
ZMO1076	30S ribosomal protein S16	0	-0.0296806	0.105764	-0.0488483	-0.150568	-0.173423	0	-0.0388352	0.00658494	0.0275289	0.054541	0	0.299442	0.940181	-0.613001	-0.903461	-0.446464	-0.54662	0	-0.274557	-1.13355	0.00172949	0.00673365
ZMO1077	Ribosome maturation factor RimM	0	-0.0272071	0.205832	-0.203613	-0.354743	-0.520647	0	0.0535269	-0.0364924	0.000441551	0.00207411	0	0.405545	0.797873	-0.40569	-0.591777	-0.371908	-0.510238	0	-0.673122	-0.405462	8.68e-05	0.000804185
ZMO1078	tRNA (guanine-N(1)-)-methyltransferase (EC 2.1.1.228) (M1G-methyltransferase) (tRNA [GM37] methyltransferase)	0	0.0733824	0.0222082	-0.0649402	-0.269128	-0.40927	0	-0.0213412	0.0893825	4.6687e-06	6.15879e-05	0	0.369258	0.839616	-0.542616	-0.566478	-0.2852	-0.970989	0	-0.381293	-0.0814389	4.91e-05	0.000535936
ZMO1079	50S ribosomal protein L19	0	-0.0982385	-0.125702	-0.0809148	-0.0971467	0.0171754	0	0.0377192	0.0578498	0.0795686	0.129599	0	0.378672	1.08622	-0.432535	-0.67298	-0.577404	-0.863038	0	-1.08712	-1.03729	5.12e-05	0.000547141
ZMO1080	Uncharacterized protein	0	0.0201542	-0.157951	0.0126782	0.344043	0.790263	0	0.132804	0.0163416	2.97838e-05	0.000258059	0	0.0655717	0.199426	-0.0804349	-0.225753	-0.116742	-0.0495537	0	-0.253544	0.0565174	0.153879	0.171287
ZMO1081	Uncharacterized protein	0	0.115704	0.113973	0.0809655	0.323016	0.499935	0	0.0619428	-0.0172559	0.000302375	0.00155915	0	0.0995119	-0.0150101	0.0379059	0.00365063	-0.0571609	0.0306324	0	0.20214	0.349247	0.0360752	0.0495252
ZMO1084	Cellulose synthase subunit B	0	0.0696342	-0.015774	0.108935	0.39949	0.62499	0	0.0769035	-0.137821	1.66931e-05	0.000166883	0	-0.11043	-0.308994	0.0119815	0.17552	0.179471	0.186232	0	0.470175	0.391659	0.0229882	0.036127
ZMO1085	Cellulose synthase operon C domain protein	0	-0.00332471	0.0556214	0.019637	0.19959	0.346799	0	0.0606129	-0.0792458	4.8307e-06	6.26804e-05	0	-0.0854404	-0.233242	-0.0167292	0.0882568	0.0794281	0.0685443	0	0.293331	0.244449	0.036929	0.0503337
ZMO1086	Glucanase (EC 3.2.1.-)	0	-0.00679383	0.0903027	0.100995	0.238959	0.269243	0	0.0883735	0.0997815	0.000333068	0.00168449	0	-0.0890415	-0.152865	-0.0419353	0.0711289	-0.0134352	0.0385057	0	0.0584569	0.147123	0.00495566	0.0137657
ZMO1087	Lytic murein transglycosylase	0	0.111373	0.251943	0.139354	0.139552	0.301388	0	0.113921	0.299939	0.019191	0.0405598	0	-0.163554	-0.289332	-0.0855461	-0.00246624	-0.015852	0.014009	0	0.170323	0.244231	0.0240514	0.0371223
ZMO1088	Endolytic peptidoglycan transglycosylase RlpA (EC 4.2.2.-)	0	0.105664	0.181705	0.0588363	0.141887	-0.334505	0	-0.277629	0.17929	0.0113957	0.0272499	0	0.0326544	-0.0911859	0.11195	0.185594	0.151789	0.159705	0	0.0172404	-0.12153	0.00181716	0.00704282
ZMO1089	Serine-type D-Ala-D-Ala carboxypeptidase (EC 3.4.16.4)	0	-0.0735008	0.00789886	0.083187	0.104148	0.194779	0	0.00342397	0.121235	0.00273823	0.0085834	0	0.0788846	0.122159	0.00114202	-0.209992	-0.206924	-0.231304	0	-0.314688	-0.340073	0.012271	0.0242655
ZMO1090	Thymidylate kinase (EC 2.7.4.9) (dTMP kinase)	0	-0.0643804	0.0401355	0.0902986	0.134469	0.222069	0	0.040089	0.121046	0.000921558	0.00373101	0	-0.135419	-0.112198	-0.235149	-0.270303	-0.182834	-0.193769	0	-0.00899656	-0.198939	0.334411	0.356355
ZMO1091	DNA polymerase III, delta prime subunit	0	0.00928968	0.0124906	0.00841311	0.19243	0.317534	0	0.123944	0.227574	0.0180815	0.0386797	0	-0.124928	-0.222855	-0.00970852	0.0241618	0.0684441	-0.00242676	0	0.101731	0.100756	0.00762344	0.0179862
ZMO1092	Methionine--tRNA ligase (EC 6.1.1.10) (Methionyl-tRNA synthetase) (MetRS)	0	0.0441411	0.0220792	0.0015096	0.0441386	0.0659635	0	0.0463409	0.027334	0.767307	0.792676	0	-0.0204174	-0.159712	-0.00350442	-0.0589521	-0.0987902	-0.11974	0	0.0124318	0.102418	0.00201801	0.00756257
ZMO1093	Hydrolase, TatD family	0	-0.0871574	-0.0136376	0.0352504	0.029411	0.0314552	0	0.0555306	0.298448	0.603923	0.648143	0	-0.0911748	-0.240141	-0.0953076	-0.0553271	-0.0376432	-0.0315482	0	0.0213307	0.0765118	0.00161632	0.0064113
ZMO1094	Beta-lactamase domain protein	0	-0.834308	-0.4548	-0.165955	0.197505	0.256819	0	0.099585	0.428701	3.05658e-05	0.000260138	0	0.0558336	-0.122936	0.0757944	0.00831475	-0.0374847	-0.0961422	0	-0.00171789	-0.00359375	3.43e-05	0.000422652
ZMO1095	MazG family protein	0	0.119196	-0.110619	0.0143492	0.0673644	0.0732297	0	0.0717636	0.164349	0.187754	0.254901	0	-0.146002	-0.277801	-0.0687884	0.0697625	0.0753268	0.150989	0	0.24783	0.272762	0.00806998	0.0187796
ZMO1096	Ribonuclease R (RNase R) (EC 3.1.13.1)	0	0.0443617	0.0490594	0.274551	0.429314	0.635871	0	0.0279867	0.0765219	9.8292e-08	3.11193e-06	0	-0.087495	0.116115	0.156588	0.0928281	0.0494867	0.0483569	0	0.19928	0.173761	0.0216635	0.0347612
ZMO1097	Thioredoxin	0	-0.00054264	0.342908	0.668471	0.95969	1.11987	0	0.102612	0.123837	5.10577e-07	1.26288e-05	0	0.268161	1.57304	0.691176	0.109011	0.0663917	0.155505	0	-0.533412	-0.556691	2.09e-05	0.000313209
ZMO1098	Double-strand break repair helicase AddA	0	0.0106463	-0.0805095	-0.114182	-0.13559	-0.0974962	0	-0.0266252	0.0658067	0.0150638	0.0335204	0	-0.0890629	-0.308717	-0.0395029	0.0583011	0.0574706	0.0535711	0	0.265931	0.189967	0.0346608	0.0481752
ZMO1099	Double-strand break repair protein AddB	0	0.0227996	0.0368178	0.0244166	0.0714844	0.132028	0	0.0367968	0.0937884	0.347396	0.415623	0	-0.178452	-0.258082	-0.0865459	0.0151218	0.0627713	0.0530569	0	0.198325	0.169866	0.0293759	0.0424443
ZMO1100	Nucleotidyl transferase	0	0.0396148	0.0716642	-0.0609371	-0.214762	-0.147466	0	0.0487133	0.0848764	0.00860241	0.0220139	0	-0.0178658	-0.148885	-0.224928	-0.20364	-0.141934	-0.197806	0	-0.0238349	-0.0193267	0.0800974	0.0951751
ZMO1101	Uncharacterized protein	0	0.475534	0.706998	0.338552	0.250073	0.71965	0	0.285533	0.38887	0.317171	0.387708	0	-0.113608	-0.260769	0.0344169	0.175989	0.139797	0.124055	0	0.34997	0.222728	0.0176948	0.0306791
ZMO1102	Histidine kinase	0	0.141235	0.110469	0.110266	0.137959	0.288364	0	0.117089	0.0545423	0.047288	0.0860695	0	-0.151805	-0.2157	-0.0149896	0.105943	0.11584	0.100917	0	0.290304	0.21635	0.0360272	0.0495252
ZMO1105	Histidine kinase	0	-0.0392168	-0.102682	0.0983251	0.241664	0.430263	0	0.00666467	-0.112539	3.9329e-05	0.000317642	0	-0.129833	-0.269591	-0.0546049	0.0660783	0.0758918	0.0667262	0	0.306569	0.338454	0.035243	0.0487703
ZMO1107	Transcriptional regulator, AsnC family	0	0.0385768	0.0787019	0.000236733	-0.0459369	-0.108656	0	0.118551	0.399509	0.0611697	0.104606	0	0.0811158	0.565431	-0.00838286	-0.684574	-0.72031	-0.915619	0	-0.843369	-0.632883	0.0792704	0.0942514
ZMO1109	Uncharacterized protein	0	-0.0702439	-0.0172204	0.122823	0.326675	0.355766	0	0.234774	0.471551	0.00140146	0.00508832	0	0.4142	0.700446	0.091721	-0.325398	-0.285459	-0.401099	0	-0.476005	-0.524849	0.00638951	0.0162954
ZMO1112	Probable intracellular septation protein A	0	-0.228856	-0.23398	0.0409888	-0.0113019	-0.612698	0	-0.535139	-0.54195	0.108594	0.165931	0	-0.0318006	-0.207393	0.0603977	0.142913	0.179957	0.0906307	0	0.212658	0.284168	0.00309923	0.00999753
ZMO1113	FAD-dependent pyridine nucleotide-disulfide oxidoreductase	0	0.455439	1.1294	1.47947	1.53597	1.80181	0	0.503515	1.22333	7.664e-09	3.6764e-07	0	1.95082	2.99503	1.8183	1.10621	0.973158	1.22756	0	-0.676943	-1.24168	1.83e-05	0.00028318
ZMO1114	Phage SPO1 DNA polymerase-related protein	0	0.0459531	0.38461	0.264757	0.132669	0.364838	0	0.556158	0.9442	0.332704	0.401426	0	0.0368584	0.185742	0.148879	0.175536	0.205764	0.105211	0	0.353609	0.228926	0.0740173	0.0886715
ZMO1115	Undecaprenyl-diphosphatase (EC 3.6.1.27) (Bacitracin resistance protein) (Undecaprenyl pyrophosphate phosphatase)	0	-0.20788	0.202556	-0.251317	-0.0586001	-0.145265	0	0.188976	0.0672581	0.240737	0.309827	0	-0.146497	-0.048746	0.0328017	0.149036	0.178555	0.125264	0	0.247141	0.180187	0.0398666	0.0534179
ZMO1116	Glutamate synthase, small subunit	0	0.0184899	0.0327145	-0.189713	-0.586982	-0.949071	0	-0.0579558	-0.105358	4.8937e-08	1.7215e-06	0	-0.271905	-1.18697	-1.31218	-1.28697	-1.25983	-1.30908	0	-0.437018	-0.0550655	1.17e-05	0.000212416
ZMO1117	Glutamate synthase (Ferredoxin) (EC 1.4.7.1)	0	0.0195424	-0.0593583	-0.21603	-0.461553	-0.795023	0	0.00618419	-0.0986502	6.0299e-11	7.34159e-09	0	0.23646	-0.450354	-0.953951	-0.965228	-0.95466	-0.955084	0	-0.42342	-0.166609	1.87e-06	7.12e-05
ZMO1118	Glutathione S-transferase domain protein	0	-0.210329	-0.2784	-0.0951573	-0.0446359	0.0462303	0	-0.0389712	0.0735134	0.164476	0.229758	0	-0.039307	0.104581	-0.105654	-0.121976	-0.140176	-0.166811	0	-0.209636	-0.119129	0.0646944	0.0792006
ZMO1121	Transcriptional regulator, MerR family	0	0.279001	0.135393	0.202133	0.122966	-0.0130258	0	0.0129644	-0.131599	0.218691	0.288009	0	0.00575661	-0.0437793	0.166816	0.208625	0.182612	0.171512	0	0.152006	-0.167037	0.0103099	0.0218382
ZMO1122	Integration host factor subunit alpha (IHF-alpha)	0	0.209559	0.366902	0.460082	0.386446	0.446647	0	0.232482	0.365416	0.0419064	0.0777056	0	-0.078064	0.0364982	-0.0277911	-0.201338	-0.249923	-0.237366	0	-0.452682	-0.524405	0.00646	0.0163817
ZMO1124	Two component, sigma54 specific, transcriptional regulator, Fis family	0	0.0186671	0.171604	0.300192	0.341637	0.414675	0	0.0425385	0.121278	6.4712e-06	7.92061e-05	0	0.111239	0.361007	0.164933	-0.00937513	0.0638282	0.0199228	0	0.00265335	-0.119208	0.0376512	0.0510754
ZMO1125	Histidine kinase	0	0.0289823	0.119782	0.423942	0.576039	0.550369	0	0.0737647	0.0215175	1.94168e-06	3.79468e-05	0	0.083918	0.380361	0.301355	0.181345	0.160171	0.0850875	0	0.068483	0.114006	0.000360278	0.00215939
ZMO1127	tRNA-dihydrouridine synthase (EC 1.3.1.-)	0	0.107266	0.269048	0.165381	0.171057	0.163347	0	-0.0349785	0.00323213	0.132953	0.194566	0	-0.0140052	0.19458	0.0192931	-0.150962	-0.247825	-0.305565	0	-0.209274	-0.110213	0.119168	0.13558
ZMO1128	Bifunctional enzyme IspD/IspF [Includes: 2-C-methyl-D-erythritol 4-phosphate cytidylyltransferase (EC 2.7.7.60) (4-diphosphocytidyl-2C-methyl-D-erythritol synthase) (MEP cytidylyltransferase) (MCT); 2-C-methyl-D-erythritol 2,4-cyclodiphosphate synthase (MECDP-synthase) (MECPP-synthase) (MECPS) (EC 4.6.1.12)]	0	0.02903	0.204564	0.100915	0.127022	0.175251	0	0.138423	0.143552	0.000151272	0.000903635	0	0.0225811	-0.00909473	-0.0157904	-0.0393617	-0.0239371	-0.102878	0	-0.0221284	-0.119975	0.0233736	0.036434
ZMO1129	Uncharacterized protein	0	0.00874428	-0.172789	0.203352	0.379727	0.260157	0	0.196983	0.135572	0.00147099	0.00525638	0	-0.00456245	0.158377	-0.0863601	-0.188136	-0.152017	-0.136385	0	-0.200224	-0.537195	0.169419	0.187366
ZMO1130	CinA domain protein	0	-0.00669865	0.0195032	0.0775094	0.0450815	0.190271	0	0.245499	0.455526	0.187537	0.254824	0	-0.161994	-0.0723936	-0.24277	-0.284683	-0.179545	-0.198887	0	-0.0899098	-0.310663	0.057388	0.0716879
ZMO1131	Cyclase/dehydrase	0	-0.0363054	0.0585295	0.453343	0.717343	0.976047	0	0.101278	0.121359	1.69273e-07	5.15306e-06	0	-0.174399	-0.0629533	0.103406	0.122224	0.0463576	0.107516	0	0.129993	0.183692	0.00489808	0.0136657
ZMO1132	Lipoyl synthase (EC 2.8.1.8) (Lip-syn) (LS) (Lipoate synthase) (Lipoic acid synthase) (Sulfur insertion protein LipA)	0	0.0801583	0.241347	0.602416	0.744358	0.794581	0	0.125186	0.234679	2.55101e-06	4.4014e-05	0	0.028386	0.361334	0.290112	0.0737677	0.0622529	0.000113928	0	-0.0209238	0.0145327	0.00335695	0.0105078
ZMO1133	Carbonic anhydrase (EC 4.2.1.1) (Carbonate dehydratase)	0	0.0729288	0.361229	0.422929	0.392056	0.280745	0	0.159062	0.561079	0.00598278	0.0163008	0	1.14433	1.74349	1.02821	0.464649	0.292845	0.225347	0	-0.511926	-0.759641	0.00011232	0.000940123
ZMO1135	Peptidase U62 modulator of DNA gyrase	0	0.0206565	0.119321	0.0709471	0.073309	0.0719128	0	0.0675204	0.161779	0.139988	0.203071	0	-0.154804	-0.14345	-0.105481	-0.0716734	0.011579	0.0103835	0	0.0279444	-0.19301	0.0390232	0.0525655
ZMO1136	Cytochrome-c peroxidase (EC 1.11.1.5)	0	0.110303	0.437301	0.608381	0.684172	1.05345	0	0.0502055	-0.0105864	1.81906e-08	7.02335e-07	0	0.0299541	0.715373	0.251577	0.0950296	0.085974	0.180819	0	-0.00516794	0.172685	9.27e-07	4.3e-05
ZMO1137	Phosphoserine phosphatase SerB (EC 3.1.3.3)	0	0.103027	0.144108	0.0717742	0.016701	0.0105292	0	0.0953205	0.19602	0.0584033	0.100601	0	0.228833	0.345562	-0.0777367	-0.270655	-0.341096	-0.421328	0	-0.416914	-0.236647	0.118957	0.135421
ZMO1138	tRNA dimethylallyltransferase (EC 2.5.1.75) (Dimethylallyl diphosphate:tRNA dimethylallyltransferase) (DMAPP:tRNA dimethylallyltransferase) (DMATase) (Isopentenyl-diphosphate:tRNA isopentenyltransferase) (IPP transferase) (IPPT) (IPTase)	0	-0.0168807	-0.0717914	0.0152857	0.0702111	0.229765	0	0.00938979	0.117402	0.00385927	0.0114835	0	0.244835	0.00564946	0.0568414	0.136237	0.100341	0.18736	0	0.148362	-0.00187169	0.0116441	0.0234511
ZMO1139	Acetolactate synthase (EC 2.2.1.6)	0	0.0209239	-0.0942058	-0.0362145	-0.167256	-0.0356828	0	0.0640141	0.0938739	0.0386084	0.0722425	0	1.06168	0.70845	0.18889	-0.289813	-0.305406	-0.325469	0	-0.405604	-0.446449	0.000598648	0.00308883
ZMO1140	Acetolactate synthase, small subunit	0	-0.0707795	-0.0776345	0.0303856	-0.00166617	-0.198991	0	0.14614	0.171163	0.676806	0.709526	0	0.803014	0.871636	0.249582	-0.51087	-0.548168	-0.55182	0	-0.454287	-0.299728	0.000106851	0.000910656
ZMO1141	Ketol-acid reductoisomerase (NADP(+)) (KARI) (EC 1.1.1.86) (Acetohydroxy-acid isomeroreductase) (AHIR) (Alpha-keto-beta-hydroxylacyl reductoisomerase) (Ketol-acid reductoisomerase type 1) (Ketol-acid reductoisomerase type I)	0	-0.0781579	-0.0445922	-0.185235	-0.223985	-0.283342	0	0.083024	0.121007	0.167104	0.231837	0	0.432761	0.926623	0.0916751	-0.764851	-0.781969	-0.929858	0	-0.641942	-0.574461	2.04e-05	0.000310203
ZMO1142	Thioredoxin reductase (EC 1.8.1.9)	0	0.023419	0.0844795	-0.017679	-0.0800955	-0.0122979	0	0.0269196	0.0486432	0.496555	0.555118	0	0.035979	0.371284	0.226166	0.221287	-0.00959462	0.0815525	0	0.0370351	-0.218483	0.392286	0.413849
ZMO1143	Chloramphenicol acetyltransferase	0	-0.21882	-0.1428	-0.292213	-0.0223525	-0.172895	0	-0.246077	-0.163183	0.787985	0.810514	0	-0.167481	-0.29352	-0.0619704	0.0384742	-0.00446369	-0.0209535	0	0.372268	0.406421	0.0562121	0.0702651
ZMO1145	50S ribosomal protein L31	0	0.0625183	0.159261	-0.0956799	-0.32163	-0.224365	0	0.0113752	0.0224388	0.0366299	0.0695265	0	0.306198	0.763222	-0.677322	-1.03433	-0.850405	-1.23498	0	-1.06622	-1.05231	0.00171654	0.00669699
ZMO1146	3-hydroxyacyl-[acyl-carrier-protein] dehydratase FabZ (EC 4.2.1.59) ((3R)-hydroxymyristoyl-[acyl-carrier-protein] dehydratase) ((3R)-hydroxymyristoyl-ACP dehydrase) (Beta-hydroxyacyl-ACP dehydratase)	0	-0.389188	-0.296655	-0.201987	-0.00507277	0.344707	0	0.735019	0.433867	0.0378934	0.0711568	0	0.349247	0.452956	0.264382	-0.214199	-0.184218	-0.555904	0	-0.52565	-0.204116	0.0244273	0.0375501
ZMO1147	Outer membrane chaperone Skp (OmpH)	0	0.0502016	0.123314	0.0682408	0.0631829	0.143275	0	0.0273722	0.0172152	0.125766	0.187056	0	0.40009	0.397131	0.125738	-0.452028	-0.390007	-0.630108	0	-0.348508	-0.155736	0.0274719	0.0404938
ZMO1148	Outer membrane protein assembly factor BamA	0	0.07311	0.0118292	0.0480804	0.0664213	0.0746325	0	-0.17604	-0.302215	0.774647	0.79835	0	0.124742	-0.00891016	0.104228	-0.0300501	-0.0645489	-0.165265	0	-0.0407453	0.143124	0.000106882	0.000910656
ZMO1149	Zinc metalloprotease (EC 3.4.24.-)	0	-0.0618027	-0.0790302	0.0525288	0.103654	0.1554	0	-0.0704438	-0.0246083	0.111309	0.169752	0	0.0320658	-0.0310592	0.0508392	0.0494096	0.00252588	-0.0540633	0	0.0626715	0.073475	0.000458741	0.0025411
ZMO1150	1-deoxy-D-xylulose 5-phosphate reductoisomerase (DXP reductoisomerase) (EC 1.1.1.267) (1-deoxyxylulose-5-phosphate reductoisomerase) (2-C-methyl-D-erythritol 4-phosphate synthase)	0	0.00750813	0.0802412	0.0231868	0.0014121	0.141001	0	0.108059	0.22961	0.0670893	0.113215	0	-0.0308543	-0.0913384	-0.0908314	-0.118684	-0.126491	-0.167609	0	0.0630464	0.0205315	0.0653589	0.0799111
ZMO1151	Phosphatidate cytidylyltransferase (EC 2.7.7.41)	0	0.0764091	0.0709775	0.130587	0.220999	0.187813	0	0.00627923	0.124786	0.530617	0.585343	0	-0.0879552	-0.120467	-0.126478	-0.108302	-0.0504943	-0.105231	0	0.064928	-0.0929661	0.0461879	0.0598615
ZMO1152	Isoprenyl transferase (EC 2.5.1.-)	0	0.104614	-0.105869	-0.0973706	-0.220355	-0.239278	0	0.129904	0.041405	0.0149234	0.0333197	0	0.153463	0.0723969	0.00302547	0.0102602	0.0393425	-0.0722521	0	-0.0390513	-0.0770609	0.0238476	0.0368977
ZMO1153	Ribosome-recycling factor (RRF) (Ribosome-releasing factor)	0	0.122287	0.195815	0.031444	-0.286559	-0.490213	0	0.0896864	0.253027	0.00204744	0.00679476	0	0.390551	0.385953	-0.0517836	-0.277302	-0.287884	-0.350922	0	-0.39866	-0.302414	0.00147687	0.00599583
ZMO1154	Uridylate kinase (UK) (EC 2.7.4.22) (Uridine monophosphate kinase) (UMP kinase) (UMPK)	0	0.00147088	0.0159057	-0.0313073	-0.0150915	0.103651	0	0.20794	0.285699	0.211273	0.279698	0	0.169217	0.204193	-0.0966949	-0.289342	-0.263978	-0.323546	0	-0.253356	-0.258212	0.0936907	0.109076
ZMO1155	Elongation factor Ts (EF-Ts)	0	0.022633	0.0692419	-0.0501647	-0.154227	-0.110358	0	0.0957081	0.0421858	0.0036624	0.0109595	0	0.376302	0.721328	-0.177936	-0.455883	-0.310371	-0.430334	0	-0.45164	-0.548258	0.000166852	0.00127691
ZMO1156	30S ribosomal protein S2	0	0.0843493	0.133978	0.0780387	-0.063704	-0.0155947	0	0.0291602	0.0155064	0.00198451	0.00665567	0	0.468328	0.740969	-0.187073	-0.795134	-0.716863	-1.21558	0	-0.729268	-0.426856	0.00318509	0.0102052
ZMO1158	Aspartate racemase	0	-0.0587077	0.0219621	0.116802	0.256736	0.321675	0	0.187622	0.355504	3.05437e-05	0.000260138	0	-0.0769806	-0.174289	0.0328309	-0.0323505	-0.0822945	0.0301648	0	-0.0187437	0.0294204	0.000968321	0.00441202
ZMO1159	CDP-diacylglycerol/serine O-phosphatidyltransferase (EC 2.7.8.8)	0	0.0817381	0.148055	0.131144	0.00327882	0.415121	0	0.103347	0.170824	0.00723212	0.0189818	0	0.0506981	-0.0146001	-0.013077	-0.0302649	-0.0614649	-0.100846	0	-0.204598	-0.124344	1.47e-05	0.000242917
ZMO1160	Phosphatidylserine decarboxylase proenzyme (EC 4.1.1.65) [Cleaved into: Phosphatidylserine decarboxylase alpha chain; Phosphatidylserine decarboxylase beta chain]	0	0.141019	0.159532	0.0588578	0.123147	0.360896	0	0.155672	0.0900031	0.0227061	0.0465791	0	0.0340229	0.154663	-0.0811262	-0.220005	-0.174936	-0.32262	0	-0.353177	-0.449788	0.0468723	0.0604598
ZMO1162	Histidine kinase (EC 2.7.13.3)	0	-0.0961411	0.0112949	0.15656	0.159141	0.423181	0	0.0372126	0.0343323	0.000962496	0.00383786	0	-0.0645048	-0.170318	0.073736	0.177387	0.0926218	0.0698102	0	0.348204	0.402704	0.0148613	0.027562
ZMO1163	Phosphate-specific transport system accessory protein PhoU homolog (Pst system accessory protein PhoU homolog)	0	0.105649	0.091756	0.158014	0.156399	0.325895	0	0.132926	0.224962	0.0110101	0.0266578	0	0.0506403	0.151957	-0.0186768	-0.0803975	-0.0869503	-0.0383758	0	-0.0832174	-0.0918998	0.0267814	0.0399022
ZMO1164	Two component transcriptional regulator PhoB, winged helix family	0	-0.100558	-0.0416813	0.145093	0.331166	0.570017	0	0.208428	0.188371	7.89912e-08	2.60506e-06	0	0.134763	0.20881	0.0839299	0.0958014	0.00482661	-0.0117885	0	0.135485	0.175801	0.0214295	0.0345223
ZMO1165	Amidophosphoribosyltransferase	0	0.151652	0.259387	-0.185222	-0.213603	-0.309677	0	0.0658958	-0.296902	0.0496786	0.0891624	0	-0.0671638	-0.257742	0.00193501	0.206339	0.115798	0.138977	0	0.441202	0.335466	0.0420851	0.0557225
ZMO1166	Protein RecA (Recombinase A)	0	0.0890068	0.178816	0.0379017	0.0561282	0.296127	0	0.186801	0.135913	0.0158397	0.0348076	0	0.0683364	0.0449337	-0.0373916	-0.128257	-0.145882	-0.149136	0	-0.173074	-0.093651	3.83e-05	0.000444415
ZMO1167	Peptidase S15	0	-0.05104	-0.0691126	0.0175883	0.14331	0.318271	0	-0.0618314	-0.405611	3.79705e-05	0.000309831	0	-0.022719	-0.255569	-0.0394656	0.0383019	0.00218039	-0.0230698	0	0.242709	0.374772	0.0100105	0.0215401
ZMO1169	ATPase BadF/BadG/BcrA/BcrD type	0	0.0909873	0.137884	0.275339	0.272855	0.542039	0	0.145691	0.0839452	0.00504921	0.0142986	0	-0.124789	-0.337752	-0.0502836	0.146601	0.0948053	0.0787163	0	0.421337	0.357347	0.0136309	0.0261181
ZMO1170	Antibiotic biosynthesis monooxygenase	0	0.189197	0.328073	0.221043	0.152	-0.069614	0	-0.128837	0.01176	0.170001	0.234826	0	-0.0170484	-0.266296	0.133004	0.290935	0.266686	0.203635	0	0.0665863	-0.0464701	0.00885909	0.019787
ZMO1171	Beta-hexosaminidase (EC 3.2.1.52)	0	0.0245629	0.20084	0.0319017	-0.143411	-0.0639587	0	0.129619	0.200416	0.144643	0.207966	0	-0.143873	-0.337217	-0.064783	0.1254	0.119049	0.157069	0	0.457997	0.385781	0.0199443	0.0330955
ZMO1172	N-succinylarginine dihydrolase (EC 3.5.3.23)	0	0.0275666	0.103559	0.180444	0.280912	0.47781	0	0.142345	0.0844488	0.00171667	0.00598566	0	-0.0276873	-0.148189	-0.0651051	0.0580981	0.0237745	0.0295034	0	0.248218	0.206192	0.0269229	0.0399325
ZMO1173	Uncharacterized protein	0	-0.0253522	-0.142587	-0.120791	-0.120608	-0.0388526	0	-0.0720204	-0.154164	0.00604893	0.0163908	0	-0.0548267	-0.287538	0.00482322	0.0888802	0.0515204	-0.046123	0	0.174433	0.298885	0.00203653	0.00760197
ZMO1174	Surface antigen (D15)	0	-0.0758773	-0.0622279	-0.0919825	-0.0909519	0.034057	0	-0.0624359	-0.361294	0.347296	0.415623	0	-0.021882	-0.209041	-0.00874172	0.140338	0.103788	0.0277618	0	0.311272	0.417759	0.0297934	0.0428845
ZMO1176	Histidine kinase	0	0.0992572	0.00851027	0.212761	0.190805	0.103131	0	-0.0269785	0.160169	0.332037	0.401426	0	-0.0757	-0.203546	-0.0208319	0.0744345	0.0180654	-0.0683547	0	0.250593	0.317412	0.0163467	0.0294587
ZMO1177	Two component transcriptional regulator, winged helix family	0	0.066175	0.122739	0.135584	0.146249	0.226921	0	0.0483465	0.111254	0.0112353	0.0270297	0	0.00616525	-0.217618	-0.0211603	0.0705178	0.0523422	0.0463852	0	0.198165	0.30415	0.00668519	0.0165604
ZMO1178	Phosphoribosyl-AMP cyclohydrolase (PRA-CH) (EC 3.5.4.19)	0	0.0547845	0.313251	0.143484	0.0725753	0.311234	0	0.173694	0.322679	0.198781	0.266938	0	-0.0326604	-0.217729	-0.0615584	-0.175694	-0.246847	-0.243675	0	-0.17767	0.0119879	0.00146338	0.00596657
ZMO1179	Uncharacterized RNA methyltransferase ZMO1179 (EC 2.1.1.-)	0	0.00360078	0.143483	-0.0343094	-0.235168	-0.433537	0	0.0757029	0.163866	0.000301731	0.00155915	0	-0.0816647	-0.258488	-0.0180393	0.0906404	0.078563	0.101465	0	0.218572	0.207495	0.0172178	0.0302905
ZMO1180	ADP-dependent (S)-NAD(P)H-hydrate dehydratase (EC 4.2.1.136) (EC 5.1.99.6) (ADP-dependent NAD(P)HX dehydratase) (NAD(P)H-hydrate epimerase) (NAD(P)HX epimerase)	0	0.0292191	0.144007	0.0574537	0.0234389	0.0520652	0	0.101267	0.215609	0.0557804	0.0975695	0	-0.00381657	-0.0860491	-0.0629847	-0.036315	-0.00180263	-0.0267424	0	0.252523	0.186223	0.115645	0.131968
ZMO1181	N-formylglutamate amidohydrolase	0	-0.0799083	0.105043	-0.302508	-0.375867	-0.594268	0	0.158859	0.218647	1.66117e-05	0.000166883	0	-0.132864	-0.335535	-0.00747465	0.187609	0.113499	0.20239	0	0.306265	0.19841	0.00861673	0.0194209
ZMO1182	4-diphosphocytidyl-2-C-methyl-D-erythritol kinase (CMK) (EC 2.7.1.148) (4-(cytidine-5'-diphospho)-2-C-methyl-D-erythritol kinase)	0	0.0162984	0.161513	0.0884954	0.113829	0.253798	0	0.160945	0.220443	0.0147588	0.0332336	0	-0.0807432	-0.170083	0.0233357	0.0869409	0.0822915	0.0343178	0	0.184679	0.230069	0.00590741	0.0153544
ZMO1183	TPR repeat-containing protein	0	0.0177071	-0.0322052	0.141232	0.202885	0.435346	0	0.031256	0.060574	6.38669e-05	0.000463767	0	-0.114838	-0.130056	0.0803284	0.123717	0.0882535	0.0859341	0	0.312571	0.309518	0.0235524	0.0366199
ZMO1184	Electron-transferring-flavoprotein dehydrogenase (EC 1.5.5.1)	0	0.0250571	0.105717	0.277144	0.341299	0.609682	0	0.0351129	0.0453427	4.4179e-06	5.92672e-05	0	0.00386888	0.0906166	0.151765	0.189685	0.162981	0.0991374	0	0.273534	0.356417	0.0403626	0.0539683
ZMO1185	Uracil-DNA glycosylase superfamily	0	0.0296678	0.0119328	0.0624453	0.145659	0.209206	0	0.0517341	0.115168	0.0914554	0.145638	0	-0.205298	-0.436071	-0.0929631	-0.0933435	-0.0635504	-0.0182978	0	0.0659798	0.113196	0.00504142	0.0139516
ZMO1186	Lytic transglycosylase catalytic	0	-0.0411064	-0.386669	-0.217153	-0.221251	-0.566617	0	-0.0130735	0.704026	0.00112265	0.00431347	0	-0.0883412	-0.148801	-0.0636481	-0.160567	-0.126798	-0.159752	0	-0.293455	-0.334167	3.57e-05	0.000427025
ZMO1187	Formamidopyrimidine-DNA glycosylase (Fapy-DNA glycosylase) (EC 3.2.2.23) (DNA-(apurinic or apyrimidinic site) lyase MutM) (AP lyase MutM) (EC 4.2.99.18)	0	-0.0660085	0.0385742	0.536512	0.639845	0.540083	0	-0.046133	0.12672	1.00689e-08	4.42877e-07	0	-0.10015	-0.000427149	0.297583	0.10215	0.0992616	0.165905	0	0.0190041	0.00227992	0.00255091	0.00887053
ZMO1188	Ubiquinone/menaquinone biosynthesis C-methyltransferase UbiE (EC 2.1.1.163) (EC 2.1.1.201) (2-methoxy-6-polyprenyl-1,4-benzoquinol methylase) (Demethylmenaquinone methyltransferase)	0	-0.0641431	-0.0706645	-0.0394393	0.121505	0.212904	0	0.111769	0.132316	0.000871076	0.0035539	0	-0.107649	-0.232146	0.00643663	-0.01394	0.00068149	-0.0179613	0	0.0759391	0.146195	0.00808065	0.0187796
ZMO1189	Probable protein kinase UbiB (EC 2.7.-.-)	0	0.0326465	0.0676348	0.0378965	0.0716959	0.0425476	0	-0.00574365	0.00119137	0.740851	0.767015	0	-0.0563939	-0.255809	0.0287824	0.0620076	-0.0176756	-0.00282855	0	0.157196	0.244166	0.00421396	0.0123748
ZMO1190	Phosphopantothenoylcysteine decarboxylase/phosphopantothenate/cysteine ligase (EC 4.1.1.36) (EC 6.3.2.5)	0	-0.0626598	-0.158801	0.0236196	0.103139	0.204183	0	-0.0108667	0.078673	0.00860807	0.0220139	0	-0.0142325	-0.321512	0.0741532	0.180074	0.142152	0.146422	0	0.40818	0.41842	0.00722774	0.0174
ZMO1191	Deoxyuridine 5'-triphosphate nucleotidohydrolase (dUTPase) (EC 3.6.1.23) (dUTP pyrophosphatase)	0	-0.0472932	0.0791551	0.100543	0.149451	0.382068	0	0.0614542	0.157811	0.00053502	0.00241982	0	0.0456484	-0.278216	0.0821502	-0.0315236	-0.0703441	-0.0862652	0	0.0788825	0.239323	0.000152503	0.00120231
ZMO1192	UBA/THIF-type NAD/FAD binding protein	0	0.0952037	-0.0257181	0.0527725	0.0174679	0.0965436	0	-0.0804958	-0.032213	0.834674	0.849157	0	0.0364245	-0.215061	0.0631589	0.151689	0.108788	0.104027	0	0.253842	0.210914	0.0111973	0.0229009
ZMO1193	DNA topoisomerase 1 (EC 5.99.1.2) (DNA topoisomerase I) (Omega-protein) (Relaxing enzyme) (Swivelase) (Untwisting enzyme)	0	0.000309743	0.0781356	0.0557943	0.0398304	0.00102401	0	-0.0250453	0.0159108	0.446649	0.509399	0	-0.0248465	-0.0389877	-0.000142183	0.0218933	0.0298946	0.023145	0	0.158827	0.0898933	0.0102415	0.0218149
ZMO1194	DNA protecting protein DprA	0	0.0285804	0.00111788	0.0762373	0.0512368	0.139037	0	0.0603493	0.118109	0.628071	0.668169	0	-0.190702	-0.231825	-0.128195	-0.00883033	0.0193036	0.034	0	0.106351	0.094387	0.0557349	0.0697605
ZMO1195	Glycerol-3-phosphate acyltransferase (Acyl-PO4 G3P acyltransferase) (Acyl-phosphate--glycerol-3-phosphate acyltransferase) (G3P acyltransferase) (GPAT) (EC 2.3.1.n3) (Lysophosphatidic acid synthase) (LPA synthase)	0	-0.0529581	-0.0336912	-0.417548	-0.174957	0.0772412	0	-0.0674353	-0.188961	0.0255459	0.0512632	0	-0.0720424	-0.263013	-0.14349	-0.20575	-0.10303	-0.0191289	0	0.452833	0.311636	0.208729	0.228054
ZMO1196	Major facilitator superfamily MFS_1	0	-0.0604991	-0.242803	-0.0457428	-0.157019	-0.663126	0	-0.204609	-0.179215	0.0178594	0.0383602	0	-0.11068	-0.325932	-0.0768922	0.0232155	0.0315672	-0.0124036	0	0.262957	0.182415	0.0202655	0.0333507
ZMO1197	Glutamate racemase (EC 5.1.1.3)	0	0.0336801	0.0539435	0.101375	0.0611521	0.122772	0	0.0552439	0.129358	0.343148	0.412768	0	-0.151296	-0.259234	-0.0940772	0.0381757	0.0549126	0.113197	0	0.262185	0.196257	0.0274179	0.0404938
ZMO1198	5-aminolevulinate synthase (EC 2.3.1.37) (5-aminolevulinic acid synthase) (Delta-ALA synthase) (Delta-aminolevulinate synthase)	0	0.142042	0.155887	0.155971	-0.0156506	0.419192	0	-0.0432601	-0.566333	0.0001453	0.000886167	0	0.238474	0.468634	0.0718907	-0.199365	-0.181689	-0.172351	0	-0.365961	-0.423348	0.0711455	0.0856088
ZMO1200	Sugar-phosphate isomerase, RpiB/LacA/LacB family (EC 5.3.1.26)	0	-0.0680502	0.0285215	0.0678197	0.0736722	0.0642908	0	0.0377256	0.121579	0.200997	0.269203	0	0.176832	0.0511248	-0.0751917	-0.268443	-0.308527	-0.272789	0	-0.411368	-0.243958	0.0070475	0.0170143
ZMO1201	Serine hydroxymethyltransferase (SHMT) (Serine methylase) (EC 2.1.2.1)	0	0.0457746	0.0333806	0.0223723	0.0399217	0.0163506	0	0.0581172	0.0936764	0.672554	0.706003	0	0.21578	0.102743	-0.100837	-0.278226	-0.229029	-0.166052	0	-0.233932	-0.458366	0.316912	0.338657
ZMO1202	Transcriptional repressor NrdR	0	-0.0123303	0.079585	0.0401018	0.0184533	0.1982	0	0.152519	0.0339269	0.092796	0.14719	0	0.0280432	-0.0851747	-0.0217622	-0.0514972	-0.0669896	-0.0507294	0	0.0439571	-0.0232759	0.103334	0.119424
ZMO1203	tRNA (cytidine/uridine-2'-O-)-methyltransferase TrmJ (EC 2.1.1.200) (tRNA (cytidine(32)/uridine(32)-2'-O)-methyltransferase) (tRNA Cm32/Um32 methyltransferase)	0	0.167687	0.14693	0.121933	-0.00428851	0.0987635	0	-0.00302937	-0.0360009	0.36955	0.438529	0	-0.0765303	-0.129497	-0.168526	-0.212287	-0.102962	-0.0815939	0	0.284504	0.217803	0.435116	0.457004
ZMO1205	Uncharacterized protein	0	0.114117	0.0524261	0.122734	-0.448963	-0.758842	0	0.0119839	-0.187132	3.79151e-05	0.000309831	0	0.083761	-0.00611101	-0.022171	0.126734	0.104503	0.194287	0	0.340267	0.298198	0.0288207	0.041833
ZMO1206	Transcriptional regulator, LysR family	0	-0.0820589	0.039386	-0.0772719	-0.154433	-0.711968	0	0.257358	-0.141584	0.00417227	0.0121775	0	-0.0970982	-0.269699	-0.0846022	0.0595033	0.0154082	3.4e-05	0	0.360731	0.357399	0.0605991	0.0749599
ZMO1207	Nitrilase/cyanide hydratase and apolipoprotein N-acyltransferase	0	0.0519141	0.136427	0.0652426	0.123459	0.0908929	0	0.068359	0.180265	0.516359	0.571206	0	-0.100792	-0.232776	-0.0529599	0.0948791	0.0311723	0.0246421	0	0.365204	0.381189	0.0430326	0.0567003
ZMO1209	Probable potassium transport system protein kup	0	0.0753446	-0.0419241	0.132464	0.106543	0.156327	0	0.195773	0.348764	0.672196	0.706003	0	0.130339	0.38321	-0.179183	-0.355941	-0.314947	-0.578638	0	-0.435142	-0.371133	3.71e-05	0.000434712
ZMO1211	Pyridine nucleotide-disulfide oxidoreductase dimerization region	0	0.197247	1.17691	1.97702	2.15308	2.22529	0	-0.0395728	0.151577	3.97238e-13	2.09609e-10	0	-0.0340612	0.712393	0.40728	0.16613	0.145061	0.137357	0	0.163965	0.0329089	0.00573853	0.0151029
ZMO1212	Glucose-6-phosphate isomerase (GPI) (EC 5.3.1.9) (Phosphoglucose isomerase) (PGI) (Phosphohexose isomerase) (PHI)	0	-0.0106414	-0.0116892	-0.00142295	-0.0631648	-0.165794	0	0.109273	0.270989	0.00324468	0.00993487	0	0.11649	0.0335222	-0.41089	-0.722024	-0.704755	-0.653241	0	-0.522802	-0.703652	4.26e-05	0.000482077
ZMO1213	Uncharacterized protein	0	0.115353	0.23911	0.255834	0.483683	0.540177	0	0.0608883	0.0600784	0.00172104	0.00598771	0	-0.195958	-0.0353699	-0.028584	-0.0680503	0.0351593	-0.0789026	0	-0.0524172	-0.415355	0.106885	0.123005
ZMO1214	DEAD/DEAH box helicase domain protein	0	0.0061317	0.107798	0.0275493	0.0418416	0.273647	0	0.0503744	0.182712	0.00166472	0.00584486	0	-0.120044	-0.131866	-0.0175156	-0.0869001	-0.098636	-0.165738	0	0.0059546	-0.103942	0.00434785	0.0126507
ZMO1215	Uncharacterized protein	0	-0.0214834	0.133862	0.407637	0.40539	0.318993	0	0.287337	0.733609	0.00176018	0.00608377	0	1.43519	1.59916	0.590527	-0.0724631	-0.306305	-0.169045	0	-0.842522	-1.0438	0.00090223	0.00418107
ZMO1216	Signal transduction histidine kinase	0	0.141355	0.0781683	0.324312	0.398976	0.620962	0	0.162954	0.420479	2.7497e-06	4.4932e-05	0	0.187846	0.190364	0.183215	0.0797471	0.0104546	-0.0336704	0	0.0244191	-0.117992	0.0117887	0.0236771
ZMO1218	Sec-independent protein translocase protein TatC	0	0.288942	0.201682	0.0130947	0.0634403	-0.409348	0	-0.173334	-0.602533	0.000933217	0.00375764	0	-0.0652601	-0.0434453	-0.13518	-0.143791	-0.0702797	-0.133358	0	0.0548017	-0.01214	0.159428	0.176935
ZMO1219	Sec-independent protein translocase protein TatB	0	0.0567034	-0.111172	0.0142617	0.168932	-0.573212	0	-1.7136	-1.5025	0.00282456	0.00881909	0	0.0460966	-0.0795575	-0.10796	-0.0230052	0.076155	-0.0688321	0	0.271993	0.15883	0.0505286	0.0646059
ZMO1220	Sec-independent protein translocase protein TatA	0	0.100257	0.0520069	0.00195931	-0.0136714	0.163443	0	0.00846957	0.261423	0.579631	0.625038	0	-0.118091	-0.127086	-0.334882	-0.369245	-0.231212	-0.46573	0	-0.0385594	0.110066	0.0104254	0.0219828
ZMO1221	Uncharacterized protein	0	0.0761784	-0.027761	0.0268829	0.0936961	0.461367	0	-0.0189612	-0.0368358	0.00318986	0.00978594	0	0.0599895	0.11878	-0.0381122	-0.0954022	-0.0608989	-0.117389	0	-0.0301407	-0.180517	0.468597	0.490542
ZMO1222	3-oxoacyl-(Acyl-carrier-protein) reductase	0	0.00961325	0.152166	0.0468055	0.0839929	0.204176	0	0.076317	0.28719	0.0182438	0.0388694	0	0.0384175	0.156964	-0.129104	-0.205599	-0.137906	-0.110945	0	-0.159731	-0.517814	0.75162	0.769025
ZMO1223	Malonyl CoA-acyl carrier protein transacylase (EC 2.3.1.39)	0	0.121038	0.321071	0.192793	0.0936294	0.151147	0	0.122495	0.267689	0.0844413	0.13626	0	0.0200589	0.00956213	-0.149366	-0.216678	-0.150914	-0.169225	0	-0.00302504	-0.194042	0.301854	0.32293
ZMO1225	30S ribosomal protein S6	0	-0.0696623	-0.0692217	-0.0212475	-0.090105	-0.0379583	0	0.125951	-0.0164895	0.779737	0.803073	0	0.522955	1.03292	-0.719777	-1.05449	-0.813757	-1.64418	0	-0.482913	-0.210041	1.14e-06	4.81e-05
ZMO1226	30S ribosomal protein S18	0	-0.0027602	0.00954173	-0.0566912	-0.220945	-0.386613	0	-0.129858	-0.280932	0.012485	0.0293178	0	0.416796	1.08	-0.688715	-1.03302	-0.509277	-1.26932	0	-0.45102	-0.565688	6.79e-06	0.000148296
ZMO1227	50S ribosomal protein L9	0	-0.0670616	-0.0971947	-0.138904	-0.169038	-0.13131	0	0.0573201	0.0139985	0.240415	0.309664	0	0.550793	1.11275	-0.632516	-0.940843	-0.746775	-1.44036	0	-0.643178	-0.420794	2.96e-06	9.07e-05
ZMO1228	Mandelate racemase/muconate lactonizing protein	0	-0.0468753	-0.0199453	-0.064454	-0.0710902	0.00637908	0	0.138498	0.296982	0.65785	0.693529	0	0.124813	0.091562	-0.0539395	-0.107444	-0.081634	-0.180787	0	-0.0178123	-0.0839564	0.0575884	0.0718437
ZMO1229	GTP cyclohydrolase 1 (EC 3.5.4.16) (GTP cyclohydrolase I) (GTP-CH-I)	0	0.087135	0.168517	-0.364664	-0.716805	-0.799946	0	0.00618083	-0.608048	0.00392378	0.0116011	0	0.104534	0.0444319	-0.11303	-0.20344	-0.195441	-0.287127	0	-0.178684	-0.00841851	0.0821711	0.0972137
ZMO1231	Single-stranded-DNA-specific exonuclease RecJ	0	0.149245	0.035691	0.0749098	0.0876314	0.259875	0	0.0304526	0.0198286	0.0905452	0.144635	0	-0.060666	-0.202314	-0.0302959	0.103281	0.155412	0.123863	0	0.431687	0.212171	0.0479852	0.0617302
ZMO1232	Glycosyl transferase group 1	0	0.049435	-0.0258355	-0.0625409	-0.249425	-0.21922	0	-0.0638061	0.0845731	0.12669	0.187644	0	-0.151905	-0.294259	-0.016402	0.127119	0.123727	0.175295	0	0.271145	0.241731	0.00516042	0.014128
ZMO1233	Mannose-1-phosphate guanylyltransferase/mannose-6-phosphate isomerase (EC 2.7.7.22)	0	0.0674588	0.198076	0.0572341	0.0387449	0.170147	0	0.0217622	0.204824	0.121242	0.18192	0	0.122106	0.371469	0.114403	0.0546313	0.033345	-0.0891718	0	-0.214489	-0.190174	0.0586619	0.0728957
ZMO1234	1-deoxy-D-xylulose-5-phosphate synthase 1 (EC 2.2.1.7) (1-deoxyxylulose-5-phosphate synthase 1) (DXP synthase 1) (DXPS 1)	0	-0.111992	0.0859268	0.0231656	0.356621	0.326944	0	0.00225669	-0.655351	0.0238336	0.0484943	0	0.061526	0.519556	0.0568565	-0.237351	-0.126758	-0.215117	0	-0.206228	-0.377472	0.377115	0.39873
ZMO1235	Ferric uptake regulator, Fur family	0	0.0371756	-0.0545612	0.132071	0.103315	-0.0157671	0	0.036587	-0.130194	0.552677	0.602955	0	0.0476037	0.192024	0.125649	-0.0282865	-0.0864469	-0.0977458	0	-0.177171	-0.0954321	0.0401673	0.053745
ZMO1236	Alcohol dehydrogenase 1 (EC 1.1.1.1) (Alcohol dehydrogenase I) (ADH I)	0	-0.0555074	-0.0175188	-0.148824	-0.373845	-0.625938	0	0.0861935	0.875155	5.53406e-05	0.00040757	0	1.03508	1.40483	0.454412	-0.036059	-0.115985	-0.0099249	0	-0.775924	-1.67249	2.63e-06	8.34e-05
ZMO1237	2-hydroxyacid dehydrogenase homolog (EC 1.1.1.-)	0	0.290533	0.840888	1.10903	0.960349	0.958903	0	0.572266	1.26005	6.77333e-08	2.28131e-06	0	0.773786	1.18865	0.411744	0.214427	0.109272	0.180668	0	0.0128021	-0.242538	0.00206091	0.0076779
ZMO1240	2,3-bisphosphoglycerate-dependent phosphoglycerate mutase (BPG-dependent PGAM) (PGAM) (Phosphoglyceromutase) (dPGM) (EC 5.4.2.11)	0	-0.0635042	0.0120089	-0.0375474	-0.0139274	-0.0617352	0	0.129883	0.138399	0.71775	0.745048	0	0.514421	0.489069	-0.407773	-1.00155	-1.02919	-1.23948	0	-0.833676	-1.01336	0.000261258	0.00174172
ZMO1242	Uncharacterized protein ZMO1242	0	-0.154973	-0.144795	-0.220203	-0.347313	-0.519418	0	-0.0238353	-0.179965	0.0148009	0.0332811	0	-0.0206288	-0.0935976	-0.100655	-0.0123345	0.0179134	-0.0248675	0	0.140864	-0.0680337	0.0622387	0.0766884
ZMO1243	Uncharacterized protein ZMO1243	0	0.147885	0.209356	0.276457	0.340737	0.380554	0	0.185794	0.34562	0.00021447	0.00118708	0	-0.473366	-0.793289	-0.725282	-0.589243	-0.401038	-0.369055	0	0.262957	0.228137	0.495023	0.515649
ZMO1248	Uncharacterized protein	0	0.123666	-0.01634	-0.00219935	0.11869	-0.151696	0	0.108789	-0.0044518	0.302483	0.373794	0	-0.0482768	-0.206176	-0.0275305	0.0451298	0.0337874	-0.00602198	0	0.0986723	0.13674	0.0163573	0.0294587
ZMO1251	Uncharacterized protein	0	0.0156732	-0.0753208	-0.147837	-0.297222	-0.289447	0	-0.153261	-0.186158	0.0521619	0.0929615	0	0.0289023	-0.0119886	0.0449223	0.00910718	0.0566169	-0.106077	0	0.12152	0.425877	0.00307918	0.00998018
ZMO1252	Cytochrome c biogenesis factor-like protein	0	0.019265	-0.23554	0.0232694	0.249361	0.299354	0	0.0544327	-0.0464231	0.00056132	0.00250301	0	-0.0906913	-0.0143849	-0.0699249	-0.246188	-0.12576	-0.0724625	0	0.129315	-0.190376	0.572101	0.591399
ZMO1253	Cytochrome C biogenesis protein	0	0.128571	0.627327	0.42415	0.859701	0.576913	0	-0.366081	-0.936259	0.898652	0.906094	0	-0.0935851	-0.0279073	0.0486923	0.0135871	0.0855492	0.0656967	0	0.129303	-0.0297917	0.181678	0.199878
ZMO1254	Redoxin domain protein	0	-0.108685	-0.384465	-0.0111759	-0.0335078	-0.209274	0	-0.341269	-0.197102	0.246784	0.315812	0	-0.0923014	-0.15732	0.0666281	0.147144	0.157047	0.160295	0	0.277185	0.227703	0.00283866	0.00942911
ZMO1255	Cytochrome c assembly protein	0	0.276285	0.536779	0.394341	0.432983	0.49558	0	0.0113075	-0.149115	0.0805991	0.13086	0	-0.0945411	-0.166577	-0.02637	0.0521719	0.0408609	0.0432681	0	0.221698	0.226143	0.0562012	0.0702651
ZMO1256	Cytochrome c-type biogenesis protein CcmE (Cytochrome c maturation protein E) (Heme chaperone CcmE)	0	-0.177527	0.164103	0.0475642	0.195341	0.654904	0	0.293667	0.631273	0.00670676	0.0177836	0	-0.0908305	0.171168	-0.140831	-0.241132	-0.0909799	-0.0995928	0	-0.00322561	-0.169832	0.914806	0.917704
ZMO1258	Heme exporter protein CcmC	0	0.278421	0.505725	0.302505	-0.0595133	0.40777	0	-0.348793	-0.22984	0.17092	0.23589	0	-0.0115007	0.039979	0.0393978	0.0917617	0.119125	0.00190601	0	0.358426	0.376237	0.0788616	0.0938685
ZMO1260	TonB-dependent receptor	0	0.177833	0.0762289	-0.11254	-0.166293	-0.192143	0	-0.117726	-0.390186	0.207311	0.275776	0	-0.169068	-0.303095	-0.0265611	0.139399	0.106429	0.132133	0	0.47047	0.0921863	0.0523738	0.0664732
ZMO1261	Extracellular solute-binding protein family 3	0	0.121764	0.151412	-0.159749	-0.268163	-0.162431	0	0.124836	-0.217406	0.32144	0.391415	0	-0.205365	0.132208	0.139664	0.474544	0.136707	0.444287	0	0.400035	-0.250855	0.0753351	0.0900231
ZMO1263	Aliphatic sulfonates import ATP-binding protein SsuB (EC 3.6.3.-)	0	-0.00442598	-0.197373	-0.143531	-0.13211	-0.00970772	0	0.167827	-0.277004	0.833196	0.848744	0	-0.263435	-0.271814	-0.139444	0.092675	-0.0163237	0.0672628	0	0.329079	0.359367	0.0409328	0.0545006
ZMO1264	Mandelate racemase/muconate lactonizing protein	0	0.00520779	-0.0690507	-0.215569	-0.176998	-0.204488	0	0.157061	-0.121983	0.16605	0.231388	0	-0.119527	-0.206661	0.0271264	0.321719	0.137859	0.174428	0	0.501874	0.405674	0.0576262	0.0718437
ZMO1265	Uncharacterized protein	0	0.120403	0.0918512	-0.243523	-0.2628	-0.38131	0	0.333163	0.108154	0.0718429	0.119211	0	-0.169088	-0.259264	-0.0689575	0.223269	0.12674	0.137925	0	0.365233	0.282166	0.0311995	0.0444037
ZMO1267	GMP synthase [glutamine-hydrolyzing] (EC 6.3.5.2) (GMP synthetase) (Glutamine amidotransferase)	0	0.0351552	0.0494554	0.0559969	0.108472	0.0811558	0	-0.0163532	-0.0495317	0.619044	0.659897	0	0.142539	0.202428	-0.0181323	-0.282604	-0.267274	-0.341842	0	-0.378411	-0.271057	0.0444932	0.0583014
ZMO1268	Uncharacterized protein	0	0.0467584	0.211534	-0.0282154	-0.168018	0.61611	0	0.149147	0.0659782	0.00389273	0.0115613	0	-0.0920694	-0.118338	-0.0245121	0.0485305	0.128914	0.179411	0	0.157932	0.13287	0.0140054	0.0265837
ZMO1270	8-amino-7-oxononanoate synthase (EC 2.3.1.47)	0	0.00430132	0.0622259	-0.0405187	-0.114407	-0.197767	0	0.117007	0.284894	0.000292522	0.00152323	0	0.149177	0.0929766	-0.103112	-0.259015	-0.266897	-0.352622	0	-0.312097	-0.234542	0.00886243	0.019787
ZMO1271	Uroporphyrin-III C-methyltransferase	0	0.013833	0.116039	0.206229	0.298528	0.460922	0	0.135644	0.339423	0.00174691	0.00605112	0	0.0834773	0.885082	0.52447	0.299596	0.051806	0.351575	0	-0.0790825	-1.15704	0.000602189	0.00308883
ZMO1272	Succinylglutamic semialdehyde dehydrogenase	0	-0.0775032	-0.0177256	0.0395359	0.103794	0.127915	0	-0.0896855	-0.281999	0.0234361	0.0477616	0	-0.10493	-0.167807	-0.123944	-0.10183	-0.13269	-0.135202	0	0.0631617	0.347874	0.008178	0.018857
ZMO1273	Amidohydrolase 3	0	0.195748	0.194214	0.162771	0.246749	0.449841	0	-0.0183695	-0.329983	0.0023221	0.00754803	0	-0.0771464	-0.11659	0.0618134	0.157788	0.148994	0.129377	0	0.283445	0.252406	0.0165682	0.0296417
ZMO1275	Threonine dehydratase	0	0.101287	0.190447	0.0976149	-0.0536828	-0.0563955	0	0.0384071	0.156639	0.0337686	0.0649343	0	0.0420704	0.0703761	-0.0350937	-0.0876241	-0.0396986	-0.0812714	0	-0.0665378	-0.0708096	0.011151	0.0228554
ZMO1276	Uncharacterized protein	0	0.0989451	-0.106235	0.127651	-0.139638	-0.141903	0	0.268708	0.045689	0.49916	0.556447	0	-0.417172	-0.399087	-0.404095	-0.610577	-0.200686	-0.0115952	0	1.07225	-0.790157	0.941727	0.94272
ZMO1277	Endolytic murein transglycosylase (EC 4.2.2.-) (Peptidoglycan polymerization terminase)	0	0.107039	0.118842	-0.0322264	-0.161765	-0.165474	0	-0.0890369	-0.139497	0.0630853	0.107612	0	0.0508861	0.0410639	0.0983252	0.0835649	0.0709488	0.0176128	0	-0.0166955	0.13011	0.00838198	0.0190775
ZMO1278	3-oxoacyl-[acyl-carrier-protein] synthase 2 (EC 2.3.1.179)	0	0.055367	0.108824	0.0800771	0.0585526	0.0977415	0	0.0942195	0.151158	0.508399	0.563583	0	0.263445	0.433046	0.109313	-0.14229	-0.059111	-0.293924	0	-0.24932	-0.275871	0.117055	0.133496
ZMO1279	Acyl carrier protein (ACP)	0	0.141154	0.343411	0.217297	-0.0198978	0.11254	0	0.0596586	0.0670557	0.295866	0.367338	0	0.427039	0.913481	-0.0127531	-0.731108	-0.677687	-0.916688	0	-0.819041	-0.660434	0.0159498	0.0289443
ZMO1283	Transcriptional regulator, LacI family (EC 5.1.1.1)	0	0.11729	0.121321	-0.00741482	-0.00309049	-0.0556663	0	0.0486355	-0.0893122	0.137757	0.200615	0	0.0032855	-0.0812392	-0.0511868	-0.107791	-0.110839	-0.13048	0	-0.0416823	0.00843698	0.0262864	0.0394503
ZMO1284	Gluconate 2-dehydrogenase (Acceptor) (EC 1.1.99.3)	0	0.0883938	0.202911	0.39732	0.417747	0.502756	0	0.422778	1.18513	4.68823e-05	0.0003575	0	0.0785672	0.192525	0.0973224	0.0844663	0.0794046	0.0898426	0	0.128313	-0.161934	0.168604	0.186574
ZMO1285	Glucose-methanol-choline oxidoreductase	0	0.108673	0.180529	0.208554	0.0694293	-0.128884	0	0.458636	1.12225	0.000359868	0.00176916	0	0.408522	0.323584	0.148385	0.0918471	0.0971656	0.0943857	0	0.151436	-0.208889	0.355299	0.377133
ZMO1286	Sorbitol dehydrogenase small subunit	0	0.295943	0.41305	0.126459	-0.0438065	0.155252	0	0.695981	1.51991	0.0201041	0.042208	0	0.568801	0.423774	0.174031	0.156693	0.134179	0.148705	0	-0.0164524	-0.1029	0.0491617	0.0631556
ZMO1287	Glycosyl transferase group 1	0	0.00801495	-0.213651	-0.380381	-0.572956	-0.75511	0	0.0525708	0.110362	1.53434e-05	0.000155696	0	-0.0542245	-0.177813	-0.145194	-0.159351	-0.146972	-0.227709	0	-0.122787	0.111754	0.000661694	0.00330847
ZMO1291	Peptidase S10 serine carboxypeptidase	0	-0.0158588	-0.0651965	-0.0529993	0.0607316	0.549716	0	0.10345	-0.110484	0.00194733	0.00655876	0	-0.0214101	-0.289796	-0.144177	-0.0583746	-0.0793111	-0.0667712	0	-0.293868	0.0116701	0.0185318	0.0314379
ZMO1294	Sugar isomerase (SIS)	0	0.027412	-0.0184705	-0.0140658	0.0626162	0.192988	0	0.0779248	0.136795	0.00593192	0.0161901	0	-0.0714195	-0.118841	-0.0864126	0.00505209	0.0220756	0.0116516	0	0.36319	0.0929396	0.134083	0.151012
ZMO1295	7-carboxy-7-deazaguanine synthase (CDG synthase) (EC 4.3.99.3) (Queuosine biosynthesis protein QueE)	0	-0.1804	0.0203484	-0.157314	-0.13376	-0.0216298	0	0.0377603	-0.0577299	0.168118	0.233039	0	-0.0799842	-0.256309	0.016442	0.246506	0.264707	0.181019	0	0.379817	0.38343	0.00613771	0.0157803
ZMO1296	Uncharacterized protein	0	-0.0822559	-0.347089	-0.348122	0.30868	0.651315	0	0.209746	0.300384	0.0130077	0.0301925	0	-0.0949479	-0.21191	0.0377227	0.164671	0.16151	0.175871	0	0.289469	0.309516	0.00835803	0.0190775
ZMO1298	TonB-dependent receptor plug	0	0.0155885	0.010054	-0.0534716	-0.378723	-0.72239	0	-0.399167	-0.779557	0.000134615	0.0008417	0	0.0299291	-0.39777	-0.276152	-0.170527	-0.184045	-0.216343	0	0.256321	0.495383	0.00606454	0.0156345
ZMO1299	Capsular polysaccharide biosynthesis protein	0	-0.0866538	-0.173221	-0.156632	-0.0860109	-0.0706963	0	0.0578938	0.0376922	0.655444	0.692636	0	0.116173	-0.282868	0.118942	-0.0618992	-0.0792958	-0.19223	0	-0.0809289	0.0833456	6.29e-06	0.000140587
ZMO1300	Uncharacterized protein	0	0.0118325	-0.0129494	0.010824	0.0733517	-0.0194871	0	-0.000483235	0.100498	0.130875	0.191829	0	0.178092	-0.371227	0.0911779	-0.0951041	-0.0906005	-0.237604	0	-0.0989007	0.154382	3.83e-07	2.7e-05
ZMO1301	Uncharacterized protein	0	-0.00155211	-0.032233	0.00868837	-0.0130948	0.0248916	0	0.0258071	0.216986	0.81813	0.835548	0	-0.141855	-0.307614	0.0981194	0.307635	0.239012	0.258624	0	0.378576	0.196154	0.00520786	0.0141965
ZMO1302	Octanoyltransferase (EC 2.3.1.181) (Lipoate-protein ligase B) (Lipoyl/octanoyl transferase) (Octanoyl-[acyl-carrier-protein]-protein N-octanoyltransferase)	0	0.00701676	0.15818	0.158946	0.166309	0.324396	0	0.118388	0.220924	0.276282	0.346008	0	-0.241375	-0.311631	-0.154644	-0.00641685	-0.0633292	-0.0333303	0	0.202782	0.227509	0.0171948	0.0302905
ZMO1303	Pyrroline-5-carboxylate reductase (P5C reductase) (P5CR) (EC 1.5.1.2) (PCA reductase)	0	-0.0136087	0.101597	0.0792287	0.117332	0.227598	0	0.0881985	0.256731	0.0399779	0.0745125	0	0.0840165	0.219704	0.0262402	-0.161611	-0.114342	-0.0857849	0	-0.309417	-0.416581	0.226038	0.245834
ZMO1304	Uncharacterized protein	0	0.0677033	-0.176036	-0.0728597	0.266081	0.708938	0	-0.0994831	-0.545528	2.8732e-05	0.000251286	0	0.0430379	0.316611	0.0609746	-0.237268	-0.350609	-0.459242	0	-0.38965	-0.192414	0.0730355	0.087661
ZMO1305	Uncharacterized protein	0	-0.108259	0.123063	0.0741555	0.236715	0.266893	0	0.0317879	0.0632935	0.561977	0.610995	0	0.243705	0.820094	0.51983	-0.283911	-0.38316	-0.250139	0	-0.789053	-0.336513	0.235428	0.255024
ZMO1306	Hemolysin A	0	-0.0439239	-0.0098829	-0.00955102	-0.0223878	0.0966253	0	-0.0230607	-0.121231	0.079659	0.129599	0	-0.0738603	-0.153201	-0.0206134	0.0646883	0.0255961	-0.0052703	0	0.269435	0.291896	0.0662636	0.0808092
ZMO1307	Fumarate hydratase class I (EC 4.2.1.2)	0	-0.0744792	-0.020995	-0.116623	-0.296451	-0.35357	0	0.0050761	0.120526	0.00318375	0.00978594	0	-0.117259	-0.202442	-0.0358997	0.130281	0.153906	0.125686	0	0.299804	0.169608	0.0459407	0.0596225
ZMO1308	DNA polymerase III chi subunit HolC	0	0.0197089	0.238271	0.22192	0.337102	0.511524	0	0.310777	0.351234	0.0183036	0.0389444	0	-0.112352	-0.195403	0.00209058	0.155105	0.175047	0.119896	0	0.316258	0.282887	0.0163884	0.0294588
ZMO1309	Probable cytosol aminopeptidase (EC 3.4.11.1) (Leucine aminopeptidase) (LAP) (EC 3.4.11.10) (Leucyl aminopeptidase)	0	0.0371858	0.127036	0.241974	0.271365	0.421527	0	0.176183	0.338169	0.00020364	0.00113508	0	0.0247534	0.0243678	-0.063904	-0.166188	-0.0771654	0.00779617	0	0.0354736	-0.0940712	0.238967	0.258711
ZMO1311	LPS-assembly protein LptD	0	0.072331	0.0488888	-0.00442575	-0.0588527	0.0240409	0	-0.307899	-0.354931	0.447125	0.509574	0	-0.0978215	-0.0315755	-0.0459858	-0.0429222	-0.0486587	-0.0999869	0	0.0631676	0.0927597	0.102318	0.118322
ZMO1312	Peptidylprolyl isomerase (EC 5.2.1.8)	0	0.0884562	0.119079	0.247794	0.357897	0.464921	0	0.0710788	0.118251	3.14294e-06	5.02552e-05	0	-0.0115651	0.171043	0.0460167	-0.237152	-0.273661	-0.293199	0	-0.329266	-0.319262	0.0468197	0.0604331
ZMO1313	4-hydroxythreonine-4-phosphate dehydrogenase (EC 1.1.1.262) (4-(phosphohydroxy)-L-threonine dehydrogenase)	0	-0.0608842	-0.0415839	0.0343663	0.0358733	0.0732376	0	0.0224516	0.175475	0.0159705	0.0349671	0	0.0475737	0.0870732	-0.0313795	-0.12228	-0.136907	-0.226802	0	-0.229651	-0.288124	0.0168386	0.0299283
ZMO1314	Ribosomal RNA small subunit methyltransferase A (EC 2.1.1.182) (16S rRNA (adenine(1518)-N(6)/adenine(1519)-N(6))-dimethyltransferase) (16S rRNA dimethyladenosine transferase) (16S rRNA dimethylase) (S-adenosylmethionine-6-N', N'-adenosyl(rRNA) dimethyltransferase)	0	0.0608924	0.0581571	0.128235	0.129274	0.29804	0	0.052612	0.122639	0.178291	0.24457	0	0.0448857	0.0579481	-0.0155041	-0.0947983	-0.123511	-0.162406	0	-0.17162	-0.189204	0.0333669	0.0466842
ZMO1315	Uncharacterized protein	0	0.0492752	-0.011692	-0.140733	-0.23138	-0.184492	0	-0.0713211	-0.0770598	0.0151219	0.0335737	0	0.0527887	-0.0066759	-0.0338218	0.00209425	-0.0216272	-0.0613362	0	-0.116773	0.022445	0.00340383	0.010606
ZMO1316	Polysaccharide biosynthesis protein	0	0.230457	0.212657	0.188448	0.109637	0.0347145	0	-0.0546371	-0.0228707	0.248681	0.317725	0	-0.0214525	-0.155262	0.0015772	0.128078	0.13232	0.0802741	0	0.311346	0.212271	0.0371034	0.0504627
ZMO1317	Uncharacterized protein	0	-0.150749	-0.539854	-0.736066	-0.8588	-0.995469	0	-0.152714	-0.206894	3.75413e-06	5.4805e-05	0	-0.00851803	-0.0672403	0.0516041	0.144134	0.145486	0.0596968	0	0.184448	0.150374	0.0279967	0.0409022
ZMO1318	Uncharacterized protein	0	0.0395809	0.0497459	0.00980985	0.0337975	0.232406	0	0.0713459	0.0895759	0.0224197	0.0461513	0	-0.00744437	0.0719643	-0.0340487	-0.0241281	-0.0385832	-0.0691226	0	-0.0379884	-0.131674	0.137682	0.154699
ZMO1319	Uncharacterized protein	0	0.10374	0.0075466	0.13346	-0.0451281	0.129597	0	-0.0323081	0.0215337	0.180864	0.247671	0	0.0144572	-0.144298	-0.0298987	0.0919234	0.122183	0.0391178	0	0.282431	0.209146	0.010501	0.0219977
ZMO1320	Fmu (Sun) domain protein	0	0.00147417	-0.0692555	-0.0986047	-0.215447	-0.153412	0	-0.0741415	-0.0548501	0.000637458	0.00275709	0	-0.0288458	-0.08901	-0.0824187	0.0354113	0.0726484	0.0419702	0	0.109672	0.105483	0.078267	0.0932334
ZMO1321	Inosine-5'-monophosphate dehydrogenase (IMP dehydrogenase) (IMPD) (IMPDH) (EC 1.1.1.205)	0	-0.0697591	-0.100736	-0.120381	-0.19381	-0.128449	0	0.0535378	0.0453232	0.0277715	0.0548842	0	0.32979	0.210212	-0.650645	-0.790476	-0.67516	-0.84914	0	-0.510417	-0.300369	3.68e-05	0.000433741
ZMO1322	Two component transcriptional regulator, winged helix family	0	0.00796594	0.214873	0.339606	0.469821	0.470295	0	-0.105377	-0.00710719	0.000150241	0.000903635	0	-0.058619	0.218193	0.0667438	-0.0508423	-0.135256	-0.135533	0	-0.230547	0.0113257	0.0147229	0.0273981
ZMO1323	Histidine kinase	0	0.0788027	0.13558	0.0779549	-0.0226701	-0.052387	0	-0.0403052	0.0285957	0.0485316	0.0878007	0	0.0332375	0.175507	-0.0229318	-0.143464	-0.054267	-0.181138	0	-0.109777	-0.285951	0.414554	0.436614
ZMO1324	HPr kinase	0	-0.210758	-0.276449	-0.0920477	0.12566	0.344992	0	0.250582	0.251659	0.051939	0.0926939	0	-0.141806	-0.256992	-0.110985	0.0770189	0.0515525	0.0299638	0	0.291061	0.347445	0.0277465	0.0407092
ZMO1325	Nucleotide-binding protein ZMO1325	0	0.0312787	0.0365188	0.0803793	0.175197	0.282341	0	0.218173	0.228083	0.00980713	0.0243334	0	-0.0953379	-0.214563	-0.040374	0.0222007	0.018307	-0.023923	0	0.184698	0.16844	0.0171437	0.0302722
ZMO1326	PTS system fructose subfamily IIA component	0	-0.033831	-0.0101685	0.0917157	0.192076	0.322176	0	0.12477	0.196196	0.0155059	0.0341864	0	-0.00698257	-0.0847072	-0.133207	-0.099181	-0.104503	-0.123598	0	0.0764245	-0.0166796	0.00723474	0.0174
ZMO1327	Phosphocarrier, HPr family	0	-0.0453088	0.130747	0.0229529	0.0159986	0.208904	0	0.0750378	0.0193655	0.249834	0.318941	0	-0.0689318	-0.100419	-0.140982	0.027256	0.146019	0.104312	0	0.130532	-0.0231148	0.0230651	0.0361582
ZMO1328	tRNA/rRNA methyltransferase (SpoU)	0	-0.132781	-0.10884	-0.0348185	0.124784	0.377216	0	0.166473	0.102251	0.00108002	0.00420067	0	0.0540899	-0.0989426	0.0118948	0.0623274	0.010253	-0.0435711	0	0.125231	0.20285	0.00420758	0.0123748
ZMO1329	NAD kinase (EC 2.7.1.23) (ATP-dependent NAD kinase)	0	-0.004272	0.044858	-0.0418191	-0.0609473	0.0241798	0	0.00321731	0.0432914	0.706166	0.733986	0	-0.158877	-0.24225	-0.140979	-0.0234144	-0.0203247	-0.0616438	0	0.106195	0.211298	0.008953	0.0199188
ZMO1331	MscS Mechanosensitive ion channel	0	0.129592	0.270489	0.237771	0.0723357	0.0439572	0	-0.0782631	0.142387	0.0567594	0.0985199	0	0.676949	0.945103	0.394035	0.110503	0.0583914	-0.0334656	0	-0.261741	-0.463613	5.45e-06	0.000127769
ZMO1334	YceI family protein	0	0.0616653	-0.0808718	0.0836315	0.00839377	0.211798	0	0.24335	0.681002	0.185437	0.252839	0	-0.0691073	-0.173434	-0.00906984	0.207344	0.132599	0.216219	0	0.0521905	-0.0562977	0.00174293	0.00677211
ZMO1335	NAD(P)H dehydrogenase (quinone) (EC 1.6.5.2) (Flavoprotein WrbA) (NAD(P)H:quinone oxidoreductase) (NQO)	0	0.0855363	0.246401	0.300322	0.437507	0.593079	0	0.226041	0.710079	4.25657e-05	0.000336907	0	0.7572	1.46035	0.204054	-0.0227476	0.195519	0.307401	0	-0.0473242	-1.16709	0.00138351	0.00570209
ZMO1336	Transcriptional regulator, LysR family	0	0.192483	-0.0168534	0.0343644	0.0294971	0.181801	0	0.175335	0.236755	0.0992683	0.15391	0	-0.135892	-0.297538	-0.0542243	0.120285	0.23247	0.154473	0	0.419666	0.197335	0.0237645	0.0367991
ZMO1337	Putative quercetin 2,3-dioxygenase ZMO1337 (Putative quercetinase) (EC 1.13.11.24) (Pirin-like protein ZMO1337)	0	0.18348	0.309689	0.0585962	-0.0548918	-0.0472607	0	0.224085	0.515033	0.361263	0.430941	0	-0.193335	-0.341351	-0.0191826	0.204125	0.14506	0.0574581	0	0.434981	0.254633	0.0175599	0.0306653
ZMO1341	Uncharacterized protein	0	0.158653	0.380178	0.578331	0.537507	0.587047	0	0.348508	0.730138	1.52902e-08	6.0511e-07	0	0.346486	0.824205	0.101173	0.0447065	0.0871965	0.0880715	0	0.159886	-0.274493	0.11834	0.13488
ZMO1344	Aldo/keto reductase	0	-0.0817038	-0.151324	-0.0955297	0.0191812	0.00705278	0	0.117449	0.499735	0.275861	0.345754	0	-0.0629808	-0.337307	-0.347787	-0.43729	-0.481317	-0.613235	0	-0.672819	-0.85412	1.42e-08	3.35e-06
ZMO1345	Aminopeptidase N	0	-0.0110045	-0.00250792	-0.0301947	-0.0216585	0.0310022	0	0.123394	0.131274	0.549207	0.600826	0	0.00587275	-0.144866	-0.046134	-0.0148236	-0.0323355	-0.0284305	0	0.0680244	0.0991462	0.0427337	0.0563456
ZMO1346	Uncharacterized protein	0	0.144993	0.548909	0.0586009	1.9956	0.0989273	0	0.181056	-0.195995	0.0989804	0.153764	0	-0.0466747	-0.12202	-0.121246	-0.119728	-0.12225	-0.133261	0	-0.017686	0.0630706	0.00443947	0.0127803
ZMO1347	Aromatic amino acid beta-eliminating lyase/threonine aldolase	0	-0.000588827	0.205095	0.0102169	-0.11922	-0.180321	0	0.15636	0.2655	0.00532247	0.0148597	0	-0.0712347	-0.042612	-0.182837	-0.251673	-0.209543	-0.260951	0	-0.166387	-0.188631	0.255814	0.275849
ZMO1348	Methionine aminopeptidase (MAP) (MetAP) (EC 3.4.11.18) (Peptidase M)	0	0.160796	0.126972	0.0366452	-0.016947	0.00716661	0	0.0775747	0.117494	0.0444946	0.0817111	0	-0.0230479	0.0221724	-0.126574	-0.196623	-0.224077	-0.226097	0	-0.0493388	-0.198049	0.226897	0.246627
ZMO1350	Molybdopterin binding domain protein	0	0.0163831	-0.0286264	0.0280958	0.108235	0.205375	0	0.164457	0.378281	0.00229911	0.00750412	0	-0.173051	-0.311601	-0.131744	0.000267598	-0.0511455	-0.0839995	0	0.224819	0.308552	0.0443517	0.0581836
ZMO1351	Carboxymethylenebutenolidase (EC 3.1.1.45)	0	0.0632475	-0.0139075	0.0998079	0.0873057	0.243972	0	0.239646	0.394296	0.0400063	0.0745125	0	-0.102305	-0.149216	-0.0948167	-0.0267422	-0.029032	-0.122209	0	0.0320074	-0.0293023	0.0221911	0.0352534
ZMO1352	Uncharacterized protein	0	0.100409	0.0957627	0.567396	0.281551	-0.17589	0	-0.185803	0.269422	0.126716	0.187644	0	0.490189	1.23641	0.688544	-0.130819	-0.193381	-0.164678	0	-0.799148	-1.08954	0.0861876	0.101397
ZMO1353	UPF0303 protein ZMO1353	0	-0.114679	0.0515226	-0.0939818	-0.164176	-0.129371	0	-0.00585435	-0.0393687	0.00238951	0.00774531	0	0.118104	-0.133326	-0.344816	-0.435791	-0.478383	-0.580831	0	-0.113765	0.407269	0.00146035	0.00596657
ZMO1354	OmpA/MotB domain protein	0	0.0252357	-0.141016	-0.126067	0.0503546	0.303306	0	0.105533	-0.192085	0.00457034	0.0131782	0	0.389196	0.889386	0.0922366	-0.548396	-0.0639635	-0.520332	0	-0.535371	-0.852482	0.0843536	0.0994493
ZMO1355	ABC transporter related protein	0	0.0175051	-0.0869977	-0.221715	-0.443897	-0.414526	0	-0.0368387	-0.114423	1.20499e-06	2.68661e-05	0	-0.0384461	-0.0269115	-0.0786261	-0.0488682	-0.081464	-0.129177	0	0.147633	0.136603	0.141675	0.158716
ZMO1356	Chromosomal replication initiator protein DnaA	0	-0.0122262	-0.108361	-0.21836	-0.295394	-0.175169	0	0.0606649	-0.0578779	0.000208239	0.00115664	0	-0.091325	-0.070219	-0.0586106	0.0235617	0.00906469	-0.0515679	0	0.0831267	0.133417	0.0418617	0.0555039
ZMO1358	30S ribosomal protein S20	0	-0.115543	-0.146299	-0.204897	-0.357791	-0.403353	0	-0.107782	0.00336613	0.0490355	0.088611	0	0.265114	0.766122	-0.479437	-0.840423	-0.773543	-1.13088	0	-0.718507	-0.979287	0.00737105	0.0175942
ZMO1360	Pyruvate decarboxylase (PDC) (EC 4.1.1.1)	0	-0.0305842	0.00415917	-0.0200386	-0.0189456	-0.0188478	0	0.120438	0.225029	0.860662	0.86945	0	0.63015	0.872108	-0.16403	-0.881616	-0.79786	-1.19308	0	-0.844168	-1.07362	0.00113333	0.00497302
ZMO1364	Coproporphyrinogen-III oxidase (EC 1.3.98.3)	0	0.0273196	0.144671	0.305254	0.328912	0.372921	0	0.0715103	0.0422557	0.000166154	0.000977776	0	-0.0392035	-0.100949	0.0617018	0.141688	0.106235	0.0807535	0	0.249131	0.169787	0.0377276	0.0511286
ZMO1365	Diguanylate cyclase with beta propeller sensor	0	0.0576096	-0.0426986	-0.0913301	-0.191522	-0.0797559	0	-0.0604166	-0.199849	0.0726343	0.120398	0	-0.0968191	-0.153436	0.0687894	0.13542	0.076114	-0.00663404	0	0.22226	0.237742	0.0195531	0.032761
ZMO1366	30S ribosomal protein S4	0	0.0317755	0.101337	-0.0075531	-0.142329	-0.0707106	0	-0.0077614	0.038684	0.00117903	0.00450427	0	0.351176	0.882047	-0.332548	-0.872813	-0.753373	-1.38462	0	-0.90449	-0.667759	0.00121732	0.00523283
ZMO1369	Agmatine deiminase (EC 3.5.3.12)	0	0.0973729	0.260142	0.0658853	-0.0545904	-0.201714	0	-0.0185127	0.0229231	0.000605231	0.00265396	0	-0.00675752	-0.125992	-0.043178	0.0709494	0.0452359	0.00225575	0	0.114947	0.204251	0.0122571	0.0242655
ZMO1370	N-carbamoylputrescine amidase	0	-0.0480511	0.0267005	0.0560013	0.129368	0.194709	0	0.165967	0.106501	0.152679	0.217153	0	-0.0268415	-0.0723534	-0.119934	-0.0433787	-0.0663359	-0.0572548	0	-0.0709526	0.00401909	0.0249604	0.038032
ZMO1372	Short-chain dehydrogenase/reductase SDR	0	0.036412	0.971128	0.889661	0.48225	0.364394	0	1.19042	2.94139	0.000698708	0.00297327	0	-0.0313735	-0.173553	0.0778314	0.237541	0.235703	0.22279	0	0.430005	0.219366	0.0150052	0.0277334
ZMO1373	Uncharacterized protein	0	-0.0501143	-0.0580916	0.201107	0.286284	0.252676	0	0.559143	1.72548	0.0967106	0.151878	0	0.668124	0.942543	0.796625	0.185844	0.0201929	0.413976	0	-0.890542	-1.70396	0.0199444	0.0330955
ZMO1374	NAD-dependent epimerase/dehydratase	0	-0.0167527	0.0599293	0.0374307	0.0518996	0.117569	0	0.115097	0.163765	0.304289	0.375065	0	0.0760866	-0.00234972	0.0660852	0.0920189	0.0816513	0.0158843	0	0.0213375	0.0814032	0.00679368	0.0167023
ZMO1375	Ribonuclease 3 (EC 3.1.26.3) (Ribonuclease III) (RNase III)	0	0.0766861	0.117351	0.301283	0.324541	0.412124	0	0.146846	0.219697	0.00261016	0.00828033	0	0.106361	0.214221	0.0841279	0.0826374	0.0836824	0.0667726	0	0.140287	-0.181107	0.609515	0.629733
ZMO1377	Uncharacterized protein	0	0.0909451	0.00977394	-0.113057	-0.271532	-0.222908	0	-0.185737	-0.208819	0.162389	0.227489	0	-0.0242676	-0.179203	-0.0379017	0.0877295	0.0955297	0.0827995	0	0.384996	0.194351	0.0871995	0.102461
ZMO1380	Transcriptional regulator, AraC family	0	-0.0754115	-0.112021	0.325225	-0.0521356	-0.028053	0	0.150269	-0.117617	0.412602	0.481318	0	0.131343	-0.640381	-0.539632	-0.659298	-0.675887	-0.574388	0	-0.234842	-0.0643215	3.04e-07	2.31e-05
ZMO1382	Aminotransferase class-III	0	-0.0353828	-0.13934	0.0694269	0.312945	-0.593153	0	-0.372886	-0.179374	0.477909	0.538839	0	-0.168089	-0.296881	-0.0667116	0.111356	0.0834451	0.0444591	0	0.431772	0.352408	0.0446621	0.0584019
ZMO1384	GTPase Era	0	0.0496516	0.046627	0.0959005	0.125189	0.254745	0	0.00938531	0.0381051	0.0100963	0.0248947	0	0.0378662	0.0111397	0.0863099	0.115273	0.0885283	0.0306961	0	0.0654276	0.0752918	0.00509967	0.0140223
ZMO1385	Toxic anion resistance family protein	0	0.00222166	0.139996	0.274473	0.240089	0.270624	0	0.116685	0.203364	0.00245825	0.00790937	0	-0.023082	0.142012	0.210946	0.081505	0.0249107	0.0730402	0	-0.0321371	-0.14606	0.000378279	0.00223208
ZMO1386	Uncharacterized protein	0	0.0914622	0.110404	0.53877	0.741891	1.12995	0	0.154181	0.461602	2.25816e-07	6.61974e-06	0	-0.0362502	0.0203671	0.148535	0.0884869	0.052844	0.071903	0	0.087232	-0.0669335	0.00366522	0.011196
ZMO1387	Two component transcriptional regulator, winged helix family	0	-0.0323501	0.0155389	0.36575	0.612964	1.00194	0	0.0134001	-0.102949	9.16706e-08	2.96152e-06	0	-0.0271703	-0.0929586	0.0992696	0.108371	0.0565003	0.0871042	0	0.12912	0.178018	0.00057972	0.00301772
ZMO1388	Gamma-glutamyltransferase (EC 2.3.2.2)	0	0.128729	0.139289	-0.0566405	-0.107422	-0.162767	0	-0.0462444	-0.108995	0.000266339	0.0014292	0	-0.0624672	-0.187039	-0.156331	-0.0361942	0.016754	-0.0321255	0	0.175231	0.070863	0.0239511	0.0370277
ZMO1389	Cytochrome c biogenesis protein transmembrane region	0	0.00923412	0.0239782	0.119897	0.258713	0.421548	0	0.0687664	-0.0663345	0.000105229	0.00069698	0	0.0914542	0.190044	0.19483	0.0843421	-0.119242	0.0811894	0	-0.0537715	-0.393289	0.036642	0.0500802
ZMO1390	Uncharacterized protein	0	0.0836135	0.0552325	-0.0891407	-0.151229	0.185043	0	-0.0466881	-0.15569	0.00637387	0.0171014	0	-0.147357	-0.163877	-0.153688	-0.0635718	0.00573907	0.024802	0	0.247014	0.131699	0.0596026	0.0738715
ZMO1391	Diacylglycerol kinase catalytic region	0	0.211014	0.316156	-0.0397363	-0.300618	-0.381572	0	-0.0259177	0.00368678	0.000371256	0.0018083	0	-0.0309231	-0.176028	-0.191709	-0.0871023	-0.143834	-0.172497	0	-0.00792222	0.0513078	0.0412189	0.0548047
ZMO1392	Uncharacterized protein	0	0.324258	0.507891	0.00803358	-0.310583	-0.44939	0	0.0786513	0.185314	0.00167238	0.00585704	0	-0.0606804	-0.339238	-0.231309	-0.162692	-0.13415	-0.159952	0	-0.0832652	-0.161678	0.0545713	0.0686204
ZMO1393	Permease YjgP/YjgQ family protein	0	-0.11866	-0.382222	-0.178008	-0.0718244	0.129348	0	0.10954	0.069985	0.00566561	0.0155977	0	-0.0878976	-0.168633	-0.0138502	0.0847605	0.0804897	-0.0304387	0	0.161474	0.263718	0.00864608	0.0194639
ZMO1394	Permease YjgP/YjgQ family protein	0	-0.0219929	-0.0748048	0.0326542	-0.173653	0.0306254	0	0.020784	0.0463298	0.0151534	0.0335964	0	-0.0902317	-0.210472	-0.0756085	0.0801634	0.0581234	0.0151419	0	0.316216	0.230866	0.0242733	0.0373599
ZMO1395	N-formylglutamate amidohydrolase	0	0.0568175	-0.285911	-0.0925228	0.0311821	-0.150785	0	0.0324081	-0.0492646	0.0796154	0.129599	0	-0.103632	-0.18362	-0.140166	-0.0467076	-0.10559	-0.157662	0	0.0554671	0.184727	0.0435286	0.0573141
ZMO1396	Uncharacterized protein	0	0.150564	0.143692	0.0144999	-0.117647	0.021553	0	0.0447084	0.21946	0.358135	0.427547	0	0.151884	0.274778	-0.124069	-0.324605	-0.3609	-0.527682	0	-0.478348	-0.412688	0.0152921	0.0281541
ZMO1399	Fatty acid hydroxylase	0	-0.252208	-0.166892	-0.245525	-0.502086	-0.796042	0	0.00527977	0.258005	1.00857e-05	0.000112435	0	-0.0543342	-0.119978	-0.0333428	0.0399998	0.0388667	-0.0214666	0	0.0619536	0.11788	0.0052515	0.0142343
ZMO1400	Uncharacterized protein	0	0.0284538	-0.21911	-0.0400231	-0.00618682	-0.0498601	0	-0.0394368	-0.12232	0.0522652	0.0929615	0	-0.0793747	-0.198327	-0.0800871	-0.0232852	-0.0267832	-0.0612691	0	0.181417	0.334399	0.0248442	0.0379454
ZMO1401	Exodeoxyribonuclease III Xth	0	-0.0236471	0.195696	0.297493	0.351737	0.340361	0	0.0134874	0.168217	5.00812e-06	6.44541e-05	0	0.174457	0.977401	0.890205	0.366159	0.268399	0.152726	0	-0.0758228	-0.0907871	4.36e-09	1.38e-06
ZMO1402	Iron-sulfur cluster assembly accessory protein	0	0.0110011	0.854936	0.784517	1.12192	1.05102	0	-0.0462962	0.0651727	0.000412614	0.00197332	0	0.121985	0.98355	0.599236	0.0938384	0.0488052	0.0385784	0	-0.455191	-0.479075	0.00118461	0.00512897
ZMO1403	Peptidase M23	0	-0.226377	-0.379664	-0.611292	-0.613692	-1.07839	0	0.425859	1.56621	0.000651414	0.00280214	0	-0.101924	0.0716977	-0.198768	-0.309945	-0.323772	-0.394866	0	-0.369009	-0.548623	0.112297	0.128533
ZMO1404	RNA polymerase, sigma-24 subunit, ECF subfamily	0	0.0193645	0.069253	0.0750659	0.0434805	0.100175	0	0.0311588	0.249131	0.644805	0.683217	0	-0.00219563	0.265262	0.00786746	-0.0895515	0.0202453	0.00623638	0	-0.0744331	-0.253431	0.139386	0.156428
ZMO1405	Response regulator receiver protein	0	0.131976	0.291627	0.276457	0.304605	0.49667	0	0.215407	0.273805	0.00353813	0.0106077	0	0.213432	0.674914	0.109063	-0.0326134	0.0699289	0.0422928	0	-0.1742	-0.444819	0.00711682	0.0171598
ZMO1406	Alpha/beta hydrolase fold protein	0	0.0160614	0.154585	0.0774082	0.0038576	0.132463	0	0.245867	0.365319	0.122814	0.183238	0	0.0387669	-0.116925	0.000377761	-0.0151396	-0.0483644	-0.0578678	0	-0.305563	-0.390448	0.000451614	0.00251678
ZMO1407	Aspartate-semialdehyde dehydrogenase (ASA dehydrogenase) (ASADH) (EC 1.2.1.11) (Aspartate-beta-semialdehyde dehydrogenase)	0	0.0369188	0.00342554	-0.0325755	-0.0747132	-0.0216957	0	0.0521501	0.113644	0.27661	0.346146	0	0.0909469	-0.0594967	-0.346184	-0.445638	-0.362911	-0.423177	0	-0.399452	-0.421688	0.000169753	0.00128498
ZMO1408	Peptidase S9B dipeptidylpeptidase IV domain protein	0	0.0344576	0.0138712	-0.000666003	-0.022475	0.0304572	0	0.00806766	-0.117896	0.905058	0.911971	0	0.0166939	-0.13144	-0.0289008	0.0837267	0.075023	0.0217746	0	0.198021	0.190925	0.0513535	0.0653965
ZMO1409	Inositol monophosphatase	0	0.0180152	0.121711	0.0608909	-0.0214399	-0.0832993	0	-0.0294383	0.125629	0.0129734	0.0301568	0	-0.0688523	0.00683171	-0.297577	-0.486898	-0.400514	-0.364081	0	-0.407102	-0.514072	0.0370056	0.0504019
ZMO1410	Bacterioferritin (EC 1.16.3.1)	0	0.109583	0.331547	0.59916	0.599117	0.801958	0	0.614098	1.41809	8.86304e-06	0.00010149	0	1.52994	2.33604	1.2573	0.66946	0.647489	0.691256	0	-0.991304	-1.45878	5.89e-06	0.000134886
ZMO1411	Ferric uptake regulation protein	0	0.0675827	0.206396	0.0720245	0.0234438	0.163992	0	0.0430657	0.179285	0.295662	0.367338	0	0.265397	0.33998	0.0710273	-0.474554	-0.523014	-0.751951	0	-0.491164	-0.107301	0.0363644	0.0498502
ZMO1412	Transcriptional regulator, MucR family	0	0.163065	0.303419	0.0483999	0.140372	0.290912	0	0.137147	0.210208	0.302786	0.373877	0	0.534255	0.678885	0.267711	-0.691287	-0.873165	-1.36967	0	-0.686373	-0.232687	0.000797757	0.00378983
ZMO1413	Ribosomal-protein-alanine acetyltransferase	0	-0.32636	0.0671981	0.202208	0.269974	0.0326304	0	-0.065928	0.0955668	0.233087	0.301452	0	0.00969253	0.121294	0.205771	0.129791	0.0960136	0.103505	0	0.212913	0.200292	0.00586203	0.0152783
ZMO1414	Peptidase M22 glycoprotease	0	0.0826555	0.169336	0.26141	0.134447	0.21314	0	0.0290536	0.220466	0.145404	0.208681	0	0.0014418	0.202249	-0.0066707	-0.170701	-0.0477232	-0.132914	0	0.0597292	-0.167135	0.199284	0.217984
ZMO1415	Scaffold protein Nfu/NifU	0	-0.193034	0.0476241	0.314269	0.252609	0.268817	0	0.0495574	0.0270009	0.013082	0.0303202	0	0.0842295	0.534697	0.187219	-0.24487	-0.322577	-0.190884	0	-0.321331	-0.325384	0.0355584	0.049052
ZMO1417	DEAD/DEAH box helicase domain protein	0	-0.0365692	-0.268019	-0.419504	-0.616483	-0.657754	0	-0.436198	-0.803095	1.87232e-06	3.70486e-05	0	0.179713	0.574926	-0.067773	-0.191652	-0.107412	-0.0588241	0	0.205981	0.310253	0.810231	0.82235
ZMO1420	N5-carboxyaminoimidazole ribonucleotide mutase (N5-CAIR mutase) (EC 5.4.99.18) (5-(carboxyamino)imidazole ribonucleotide mutase)	0	-0.0669049	0.158612	0.0240594	-0.00551209	0.135604	0	0.223385	0.408218	0.0539622	0.0952139	0	-0.0191009	0.0356961	-0.108831	-0.0804638	-0.0935566	-0.126532	0	-0.248769	-0.194772	0.13071	0.147476
ZMO1421	N5-carboxyaminoimidazole ribonucleotide synthase (N5-CAIR synthase) (EC 6.3.4.18) (5-(carboxyamino)imidazole ribonucleotide synthetase)	0	0.131034	0.146813	0.0364623	-0.174406	-0.167105	0	-0.009301	0.0560806	0.000424696	0.00201565	0	0.0423153	0.0315557	-0.082262	-0.0891938	-0.0409077	-0.172134	0	-0.177168	0.14346	0.0664753	0.0809636
ZMO1422	Peptidase M16 domain protein	0	-0.0424931	-0.0465471	0.0749391	0.234037	0.405283	0	0.0911836	-0.0739234	4.12204e-06	5.67408e-05	0	0.13015	0.0301216	-0.0598849	-0.167618	-0.157927	-0.173963	0	-0.132918	0.00771116	0.00060725	0.00310155
ZMO1423	Peptidase M16 domain protein	0	-0.0050976	-0.0462696	0.0477365	0.106788	0.242639	0	0.0698576	-0.0366164	8.26987e-05	0.000576705	0	-0.103568	-0.294012	-0.106548	0.0220169	0.0540448	0.0257882	0	0.202571	0.248242	0.0156631	0.0286705
ZMO1424	Chaperone protein ClpB	0	0.0249731	0.244668	0.319663	0.259105	0.29014	0	0.123822	0.580211	1.41638e-05	0.000149475	0	0.171995	0.707443	0.557687	0.0306534	-0.00309668	0.116501	0	-0.379445	-0.826804	0.000518565	0.00282313
ZMO1425	Thiamine monophosphate synthase	0	-0.00739878	-0.178465	-0.0944374	-0.214567	-0.0672897	0	0.0396876	0.0477848	0.0201799	0.0422549	0	-0.0900553	-0.0649814	-0.0355223	-0.0332953	0.0112621	-0.0307151	0	0.128208	0.136402	0.0254064	0.0384639
ZMO1426	DNA repair protein RadC	0	-0.0371523	-0.293467	-0.235349	-0.585085	-1.40528	0	0.00122373	-0.0195321	4.11055e-06	5.67408e-05	0	-0.0504173	0.273423	0.140047	-0.294569	-0.347639	-0.317602	0	-0.535235	-0.419791	0.769824	0.784691
ZMO1428	Diacylglycerol kinase catalytic region	0	-0.0469142	0.165675	-0.0343548	-0.408852	-0.510292	0	-0.292076	-0.475437	0.0123544	0.029146	0	-0.200594	-0.328006	-0.0891938	0.0675963	-0.00122666	-0.0353582	0	0.278653	0.319073	0.0267512	0.0399022
ZMO1429	RND efflux system, outer membrane lipoprotein, NodT family	0	0.149754	0.161041	-0.0512798	-0.19831	-0.0835326	0	0.107602	0.0307707	0.00109575	0.0042514	0	0.0299388	-0.23136	-0.304526	-0.179123	-0.103848	-0.187935	0	-0.0409181	-0.186363	0.0188318	0.0317765
ZMO1430	Efflux transporter, RND family, MFP subunit	0	-0.00306759	-0.0445102	-0.135012	-0.30325	-0.147806	0	-0.00953496	0.0102985	2.55203e-05	0.000232176	0	0.0703746	-0.196721	-0.251843	-0.201373	-0.161822	-0.295572	0	-0.0955451	0.0717013	0.00427081	0.0125031
ZMO1432	Fusaric acid resistance protein conserved region	0	-0.0128718	-0.248657	-0.412434	-0.580292	-0.549921	0	-0.0455329	-0.273117	0.000107437	0.000705697	0	-0.1945	-0.211102	-0.338113	-0.314092	-0.28544	-0.428712	0	-0.31841	-0.140546	0.00197669	0.00745182
ZMO1433	DNA polymerase III, delta subunit	0	-0.0619679	-0.0544335	0.0611762	0.22063	0.270043	0	-0.0439554	0.159223	0.0030282	0.00941777	0	-0.198678	-0.245966	-0.105726	-0.0270177	-0.0579358	-0.0194946	0	0.108692	0.265771	0.0184683	0.0313581
ZMO1434	Uncharacterized protein	0	0.0831576	-0.00158775	0.0647955	0.025958	0.143067	0	0.037129	-0.0946707	0.654972	0.692599	0	0.311797	0.415879	-0.0592343	-0.276974	-0.300367	-0.500765	0	-0.324341	-0.151978	0.0206269	0.0337563
ZMO1435	Leucine--tRNA ligase (EC 6.1.1.4) (Leucyl-tRNA synthetase) (LeuRS)	0	0.0110537	0.0895424	0.0463754	0.0312118	0.0886252	0	0.0303253	0.0819118	0.00504051	0.0142986	0	0.090423	0.111855	-0.0823507	-0.271844	-0.258045	-0.297645	0	-0.357338	-0.229079	0.0306999	0.0438895
ZMO1436	Uncharacterized protein	0	-0.0490205	-0.126672	-0.037159	0.0860815	0.342019	0	0.0274733	-0.0940308	0.00869518	0.022165	0	-0.0345766	0.237258	-0.265183	-0.544105	-0.563793	-0.726281	0	-0.614609	-0.56884	0.0323901	0.0457555
ZMO1438	Transcriptional regulator, AsnC family	0	0.0858921	0.013679	0.0702946	0.0401297	0.208421	0	0.0249199	0.0797188	0.154172	0.218491	0	-0.0799297	-0.0740467	-0.00822443	0.0547488	0.0388919	0.051261	0	0.0183748	0.0650216	0.0105361	0.022047
ZMO1439	Nitrilase/cyanide hydratase and apolipoprotein N-acyltransferase	0	0.0265735	0.226009	0.138874	0.403642	0.873959	0	0.0510784	-0.160975	2.83667e-07	7.87797e-06	0	0.0201599	0.201253	0.0214843	-0.0326231	-0.0759728	-0.240007	0	-0.0852751	0.176656	0.0644031	0.0789457
ZMO1440	Uncharacterized protein	0	-0.154713	-0.366236	-0.112742	0.0987599	0.0474002	0	-0.239436	-0.0275193	0.0257924	0.0516175	0	-0.00989674	0.194793	-0.105034	-0.151092	-0.0316574	-0.160367	0	-0.0425523	-0.115261	0.216494	0.235994
ZMO1441	FAD dependent oxidoreductase	0	0.0287367	0.167808	0.0912498	0.0112286	-0.0853899	0	0.0805311	0.23772	0.0221551	0.0457256	0	0.117069	0.192158	-0.0966551	-0.156103	-0.144416	-0.213681	0	-0.0729957	-0.136143	0.63409	0.654411
ZMO1442	Uncharacterized protein	0	0.203008	0.141064	0.0262891	-0.0389751	-0.201337	0	-0.138754	-0.236665	0.0343976	0.0656832	0	0.0101915	-0.0628052	-0.019427	-0.127842	-0.191771	-0.190354	0	-0.274967	-0.175901	0.000305385	0.00193382
ZMO1444	Glycine--tRNA ligase beta subunit (EC 6.1.1.14) (Glycyl-tRNA synthetase beta subunit) (GlyRS)	0	0.015751	-0.0298907	-0.0288894	-0.0799135	-0.0497033	0	0.0274322	0.0431116	0.013339	0.0307854	0	0.0461118	0.0839428	-0.154269	-0.192961	-0.17993	-0.19586	0	-0.152723	-0.265661	0.516696	0.537047
ZMO1446	Glycine--tRNA ligase alpha subunit (EC 6.1.1.14) (Glycyl-tRNA synthetase alpha subunit) (GlyRS)	0	0.0371217	-0.0185664	-0.102131	-0.217458	-0.261733	0	-0.0707187	-0.0324831	1.94039e-05	0.000181754	0	0.105406	0.0563902	-0.128565	-0.210616	-0.175407	-0.286638	0	-0.140889	-0.176619	0.00274508	0.00924761
ZMO1447	GumN family protein	0	0.183797	0.275381	0.221527	0.336155	0.521365	0	-0.00930839	0.0152646	3.27659e-06	5.15961e-05	0	-0.267602	-0.306685	-0.0957764	0.0200726	0.00358963	0.0171346	0	0.215879	0.167917	0.0292373	0.0423083
ZMO1448	Uncharacterized protein	0	-0.0530205	-0.252001	-0.181236	0.137438	0.080416	0	0.156418	0.359428	0.143034	0.206251	0	-0.143204	-0.113724	0.0115594	0.00584712	0.0241431	-0.0949332	0	-0.0257359	0.123427	0.00208581	0.00769327
ZMO1449	Mannitol dehydrogenase domain protein	0	0.0553818	0.41955	0.53135	0.560451	0.603063	0	0.132606	0.477574	7.00043e-05	0.00049952	0	-0.0442672	-0.229647	-0.00149758	0.187569	0.164954	0.162449	0	0.470173	0.265556	0.044025	0.0578875
ZMO1450	Deoxyribodipyrimidine photo-lyase (EC 4.1.99.3)	0	0.0621087	-0.115705	-0.0323842	-0.111604	-0.205711	0	-0.112167	-0.160965	0.0176976	0.0380643	0	-0.203264	-0.386743	-0.0413976	0.127285	0.0733931	0.0990336	0	0.382079	0.384205	0.0296559	0.0427838
ZMO1451	Purine nucleoside permease	0	0.126688	0.100206	-0.0212001	-0.0400566	0.161145	0	0.142852	0.118716	0.364267	0.432909	0	-0.0154365	0.0352348	-0.0947115	0.0634076	0.0385281	-0.0551835	0	0.0527034	0.332185	0.0615629	0.0760036
ZMO1455	Resolvase domain protein	0	-0.00365921	0.138461	0.0819587	0.286038	0.393622	0	-0.0209197	-0.0498159	0.000133289	0.000837291	0	-0.204012	-0.224774	-0.0728666	-0.0848544	-0.0302593	-0.0759124	0	0.156867	0.133824	0.126315	0.143026
ZMO1457	Major facilitator superfamily MFS_1	0	0.625092	0.487988	0.247797	-0.163238	1.11267	0	0.392953	2.9577	0.0760149	0.125085	0	-0.124318	-0.281821	0.167629	0.203366	0.259886	0.308253	0	0.144277	-1.47312	0.00122834	0.00526828
ZMO1458	Uncharacterized protein	0	0.102881	0.186837	-0.0168448	-3.30984	-1.31122	0	2.54151	6.4305	0.161985	0.227188	0	-0.100575	-0.270637	-0.00222523	0.102054	0.103229	0.0277522	0	0.233139	-0.10446	0.0103584	0.021892
ZMO1460	3-mercaptopyruvate sulfurtransferase (EC 2.8.1.2)	0	-0.047267	-0.157444	-0.0801477	0.0157626	0.146377	0	-0.0584709	-0.109512	0.128094	0.188978	0	-0.0757937	-0.149142	0.227861	0.388014	0.217686	0.194723	0	0.214818	0.20291	0.00290936	0.00961353
ZMO1461	Aminoglycoside phosphotransferase	0	-0.480754	-0.44777	-0.453114	-0.217234	-0.227126	0	0.0634707	0.0118957	0.488776	0.548747	0	-0.144952	-0.188033	0.145998	0.349897	0.119121	0.153097	0	0.224213	0.196429	0.0106683	0.0222013
ZMO1462	NMT1/THI5 like domain protein	0	-0.0691996	-0.336684	-0.228253	0.157286	0.585475	0	0.105645	-0.278585	0.00501129	0.0142421	0	-0.105058	-0.11821	0.194468	0.365513	0.203176	0.293721	0	0.396119	0.0331152	0.0315602	0.0448164
ZMO1463	TonB-dependent receptor	0	-0.0638991	-0.110648	-0.21133	0.130034	0.352192	0	-0.148952	-0.473988	0.3054	0.375491	0	-0.156646	0.22101	0.472124	0.426404	0.195908	0.363307	0	0.451876	-0.466193	0.124881	0.141572
ZMO1464	Uncharacterized protein	0	-0.545831	-1.57605	-0.491518	-0.383184	-0.530315	0	0.441622	0.281366	0.0984699	0.153282	0	-0.187077	-0.287692	-0.380475	-0.530807	-0.595039	-0.646253	0	-0.318903	-0.128094	0.0156802	0.0286742
ZMO1465	Uncharacterized protein	0	-0.00624334	-0.263416	-0.141969	-0.123459	0.0222895	0	0.29097	-0.0197384	0.605562	0.648432	0	-0.0267876	-0.0563919	-0.0305394	0.127699	0.0724882	0.0587744	0	0.0873868	0.146998	0.0348855	0.0484167
ZMO1466	Alpha/beta hydrolase fold protein	0	-0.0333171	-0.0647058	0.143125	0.0569385	0.0179437	0	0.217162	1.04806	0.157999	0.222917	0	-0.0129774	-0.0241887	0.190835	0.186073	0.15535	0.240916	0	0.118297	-0.42872	0.00430315	0.0125593
ZMO1467	ABC-2 type transporter	0	-0.212174	-0.21253	-0.165717	-0.530716	-0.920357	0	-0.433092	-0.544978	0.000284887	0.00148989	0	0.0982455	0.115795	-0.0521568	-0.277567	-0.176363	-0.269506	0	-0.345519	-0.0275348	0.00355914	0.0109779
ZMO1468	Uncharacterized protein	0	-0.0109511	-0.125984	-0.143794	-0.0764651	0.0331899	0	-0.0598136	-0.150911	0.100027	0.154783	0	-0.0418652	-0.172344	0.12032	0.0468918	0.049805	0.0119185	0	0.0136305	0.160412	0.00022308	0.00155257
ZMO1470	Transglycosylase domain protein	0	-0.10068	0.117212	0.523685	1.17782	1.024	0	-0.460519	-0.180668	0.00060348	0.00265363	0	-0.0219521	0.0273722	0.0432049	0.0515521	0.0619449	-0.0391547	0	0.0992263	0.264874	0.00487468	0.0136392
ZMO1471	GTP-binding protein TypA	0	-0.048337	-0.0304167	-0.094339	-0.190692	-0.181651	0	-0.139903	-0.203054	0.010155	0.0249676	0	0.40547	0.548551	-0.181489	-0.361629	-0.287132	-0.529804	0	-0.405917	-0.210494	0.000125849	0.00102185
ZMO1473	Uncharacterized protein	0	0.0980112	-0.0379396	0.0883298	0.0867029	-0.125654	0	-0.0302545	-0.11866	0.818088	0.835548	0	-0.123598	-0.250613	-0.133226	-0.076191	-0.0536552	-0.166212	0	0.101242	0.164887	0.053901	0.0680025
ZMO1475	TonB-dependent receptor plug	0	0.00673603	-0.0713786	-0.0865438	0.325627	0.998946	0	-0.0177647	-0.520861	0.00134753	0.00493448	0	0.118683	0.485055	0.417086	0.427912	-0.165749	0.546336	0	0.176833	-0.347331	0.21382	0.233482
ZMO1476	Uncharacterized protein	0	0.013503	-0.101523	-0.108269	-0.39895	-1.12378	0	-0.348674	-0.299473	0.00117262	0.00449458	0	-0.154306	-0.519692	-0.486095	-0.604625	-0.521874	-0.805113	0	-0.42344	0.0634598	9.04e-05	0.000821697
ZMO1477	Uncharacterized protein	0	-0.101874	-0.247887	-0.0575148	-0.0893661	-0.169204	0	-0.202987	-0.279137	0.241714	0.310831	0	-0.480486	-0.448446	-0.228295	-0.176005	-0.0263504	0.062576	0	-0.0576251	0.198513	0.00409571	0.0121591
ZMO1478	6-phosphogluconolactonase	0	-0.0129405	0.0758813	0.0538654	0.0453485	0.0154469	0	0.170933	0.333974	0.718708	0.745554	0	0.408545	0.571525	-0.087703	-0.476849	-0.443512	-0.494119	0	-0.505041	-0.564188	4.61e-05	0.000512448
ZMO1479	Electron transfer flavoprotein alpha subunit	0	0.0137648	0.0195685	-0.0528279	-0.0408881	-0.165332	0	-0.0287827	0.142796	0.0994907	0.154104	0	0.177722	0.15176	0.0053273	-0.0618678	-0.0308217	-0.110849	0	-0.196294	-0.273019	0.00299724	0.00981909
ZMO1480	Electron transfer flavoprotein alpha/beta-subunit	0	-0.0778979	0.0452107	0.0435774	0.0555371	0.0606171	0	0.0723169	0.12275	0.186839	0.254313	0	0.0717251	0.0954552	0.00451676	-0.119165	-0.0686304	-0.131948	0	-0.192897	-0.0759604	0.00131531	0.00555353
ZMO1481	Succinate--CoA ligase [ADP-forming] subunit beta (EC 6.2.1.5) (Succinyl-CoA synthetase subunit beta) (SCS-beta)	0	-0.0162586	0.00746655	-0.0411547	-0.128914	-0.0318562	0	0.155951	0.185327	0.426327	0.49297	0	0.090213	-0.0663315	0.0397601	0.0269573	0.0227287	-0.0401117	0	-0.0593441	-0.123909	0.010752	0.0223266
ZMO1484	DNA helicase (EC 3.6.4.12)	0	0.0735538	0.149133	0.149163	0.16985	0.205885	0	-0.0437235	0.0610478	0.0185606	0.039354	0	-0.131039	-0.284514	-0.0299006	0.118509	0.0946628	0.104445	0	0.368252	0.309848	0.0326363	0.0459108
ZMO1485	Deoxyguanosinetriphosphate triphosphohydrolase-like protein	0	0.01875	0.174215	0.4299	0.483097	0.388076	0	0.0497365	0.3788	9.24668e-05	0.000631044	0	-0.0750886	-0.142235	0.109449	0.17388	0.164138	0.162128	0	0.267524	0.086441	0.00702809	0.0170143
ZMO1488	2-dehydro-3-deoxyphosphooctonate aldolase (EC 2.5.1.55) (3-deoxy-D-manno-octulosonic acid 8-phosphate synthase) (KDO-8-phosphate synthase) (KDO 8-P synthase) (KDOPS) (Phospho-2-dehydro-3-deoxyoctonate aldolase)	0	-0.048092	0.0134816	-0.00555104	0.0969908	0.295047	0	0.0733825	0.16066	0.000120523	0.000775562	0	0.159661	0.264127	0.0449161	-0.210957	-0.17796	-0.257203	0	-0.453037	-0.436094	0.192348	0.211127
ZMO1489	3-deoxy-D-manno-octulosonate cytidylyltransferase (EC 2.7.7.38)	0	-0.0108883	0.0344157	0.136957	0.212721	0.315943	0	0.0882722	0.0894738	0.000359018	0.00176916	0	0.0755639	0.0797571	0.0583231	-0.0309399	-0.0528273	-0.111666	0	-0.116508	-0.0671253	0.0474499	0.061122
ZMO1490	Uncharacterized protein	0	-0.183821	-0.452809	-0.465936	-0.339432	-0.154108	0	-0.209604	-0.218	0.0017056	0.0059602	0	0.481243	1.08755	0.387149	-0.36585	-0.2291	-0.566206	0	-0.92925	-0.947848	0.140693	0.157709
ZMO1491	Uncharacterized protein	0	0.150503	-0.223607	-0.58725	-0.401323	-0.348405	0	-0.11487	-0.527996	0.0277423	0.0548842	0	0.545047	1.15701	0.227383	-0.528501	-0.337393	-0.795642	0	-0.823438	-0.790861	0.00522168	0.0142041
ZMO1493	Uncharacterized protein	0	0.089606	0.207144	0.288575	0.136572	0.453941	0	0.150198	0.153982	0.39286	0.462378	0	-0.0819429	-0.168384	-0.142082	0.00563285	0.00937529	0.00242909	0	0.0682584	0.0818369	0.0354337	0.0489273
ZMO1494	Acetylglutamate kinase (EC 2.7.2.8) (N-acetyl-L-glutamate 5-phosphotransferase) (NAG kinase) (NAGK)	0	0.132234	0.268428	0.173617	0.00610978	0.133819	0	0.168247	0.282776	0.090093	0.144204	0	0.00839755	-0.0715976	-0.142849	0.00680122	0.0603686	-0.0291193	0	-0.0367597	0.0333946	0.0110356	0.0227357
ZMO1495	ATP/cobalamin adenosyltransferase	0	0.0384724	0.571848	0.920135	1.00207	1.18009	0	0.0169912	0.0254976	5.53944e-06	6.90467e-05	0	0.155839	0.590135	0.361327	0.298487	0.0961265	0.245671	0	0.469534	0.215759	0.0898795	0.105284
ZMO1496	Phosphoenolpyruvate carboxylase (PEPC) (PEPCase) (EC 4.1.1.31)	0	-0.0133468	-0.0129344	-0.0831714	-0.199999	-0.301379	0	-0.00990387	-0.0396947	4.60924e-05	0.000355923	0	0.0118777	-0.210222	-0.290849	-0.327351	-0.322133	-0.351325	0	-0.217099	-0.0432812	0.00412212	0.0121635
ZMO1497	Amino acid permease-associated region	0	0.0307855	0.145548	0.0818344	-0.0185471	-0.0621164	0	-0.158044	-0.452258	0.438692	0.503224	0	0.109374	-0.50353	-0.34666	-0.398803	-0.387593	-0.437101	0	-0.1985	0.320349	2.49e-08	4.72e-06
ZMO1498	Histidine triad (HIT) protein	0	-0.108119	0.0177709	-0.0361235	-0.0461817	-0.134087	0	-0.111206	-0.057028	0.61488	0.656341	0	-0.0135515	0.0117701	0.053918	-0.11339	-0.0709245	-0.315096	0	-0.467588	-0.400932	0.0021779	0.00792691
ZMO1499	Phosphoribosyl-ATP pyrophosphatase (PRA-PH) (EC 3.6.1.31)	0	0.0646951	0.0109636	0.0800327	0.0364426	0.0325015	0	-0.0499424	0.0315914	0.452449	0.514304	0	-0.151029	-0.287246	-0.0791807	-0.163782	-0.190886	-0.212668	0	-0.506258	-0.511436	2.4e-05	0.000333293
ZMO1500	Imidazole glycerol phosphate synthase subunit HisF (EC 4.1.3.-) (IGP synthase cyclase subunit) (IGP synthase subunit HisF) (ImGP synthase subunit HisF) (IGPS subunit HisF)	0	0.0247504	0.0832194	0.0601976	0.0890396	0.107807	0	0.0934603	0.256233	0.885497	0.893398	0	0.026264	-0.0897213	-0.0872339	-0.138673	-0.00700765	-0.0171264	0	0.150201	-0.121601	0.229971	0.249826
ZMO1501	1-(5-phosphoribosyl)-5-[(5-phosphoribosylamino)methylideneamino] imidazole-4-carboxamide isomerase (EC 5.3.1.16) (Phosphoribosylformimino-5-aminoimidazole carboxamide ribotide isomerase)	0	-0.0209879	0.0674943	-0.0120117	-0.112191	-0.108347	0	0.0427855	0.211126	0.0529315	0.0939355	0	0.0127463	-0.192277	-0.0460625	-0.0218766	0.0627396	0.0336197	0	0.165788	0.0373866	0.0104708	0.0219828
ZMO1502	Imidazole glycerol phosphate synthase subunit HisH (EC 2.4.2.-) (IGP synthase glutamine amidotransferase subunit) (IGP synthase subunit HisH) (ImGP synthase subunit HisH) (IGPS subunit HisH)	0	0.0578152	0.270495	0.0299029	0.0266612	-0.00199027	0	0.00321151	0.122778	0.0735378	0.121514	0	0.114248	-0.101447	-0.0155466	-0.0448664	-0.0967921	-0.122807	0	-0.0223924	0.020511	0.0201434	0.0332804
ZMO1503	Imidazoleglycerol-phosphate dehydratase (IGPD) (EC 4.2.1.19)	0	-0.10954	0.0343921	-0.149903	0.143813	0.254094	0	0.374687	0.480422	0.397906	0.46762	0	0.177103	-0.0237777	-0.0587583	-0.195083	-0.192534	-0.220439	0	-0.249297	-0.151499	0.00383803	0.0115384
ZMO1504	Uncharacterized protein	0	-0.167312	-0.0246331	0.125908	0.198257	0.236255	0	0.116792	0.138228	0.103028	0.158498	0	0.149503	0.391888	0.284664	-0.199921	-0.251225	-0.408633	0	-0.575537	-0.365552	0.068131	0.0827679
ZMO1506	Uncharacterized protein	0	0.116744	0.286986	0.42156	0.412493	0.438463	0	0.147879	0.613314	0.00157844	0.0055802	0	1.02903	1.21092	0.382967	0.0282482	-0.0989363	-0.148275	0	-0.518425	-0.5897	7.61e-05	0.000745493
ZMO1507	Inorganic pyrophosphatase (EC 3.6.1.1) (Pyrophosphate phospho-hydrolase) (PPase)	0	-0.140504	0.00996388	-0.244665	-0.262084	-0.17133	0	0.0328996	-0.134019	0.228997	0.297865	0	0.32054	0.45913	-0.15806	-0.314925	-0.318251	-0.523063	0	-0.576652	-0.225994	0.000162516	0.00125521
ZMO1508	Histidine--tRNA ligase (EC 6.1.1.21) (Histidyl-tRNA synthetase) (HisRS)	0	0.0495055	0.0713487	-0.0649628	-0.20404	-0.201409	0	0.0547232	0.0662241	0.000149393	0.000903635	0	0.0259056	-0.00382027	-0.165527	-0.19246	-0.167439	-0.276074	0	-0.146864	0.121769	0.0330499	0.0463447
ZMO1509	Peptide chain release factor 1 (RF-1)	0	0.0922234	0.074782	-0.0559722	-0.204358	-0.131164	0	-0.0104812	0.0261754	0.0201791	0.0422549	0	0.0732501	0.0160152	-0.0554658	0.0397249	0.085459	0.0397021	0	-0.0413376	0.0480003	0.0159467	0.0289443
ZMO1510	Release factor glutamine methyltransferase (RF MTase) (EC 2.1.1.297) (N5-glutamine methyltransferase PrmC) (Protein-(glutamine-N5) MTase PrmC) (Protein-glutamine N-methyltransferase PrmC)	0	0.0538765	-0.157843	-0.0774569	0.0093356	0.0663542	0	-0.0970807	-0.0604149	0.20264	0.270928	0	0.0313115	-0.204714	0.0445683	0.212008	0.226934	0.201467	0	0.34499	0.268422	0.0209533	0.0339667
ZMO1511	Uncharacterized protein	0	0.0396132	-0.00423301	-0.154245	-0.361098	-0.55527	0	-0.0530952	-0.188165	7.4192e-05	0.000524312	0	0.11029	0.179831	-0.0858936	-0.17821	-0.131353	-0.342813	0	-0.0959395	0.102264	0.102227	0.118289
ZMO1512	ABC transporter related protein	0	0.0728536	0.00199292	0.215337	0.146297	0.299967	0	0.114091	0.177618	0.0265551	0.05281	0	-0.0633172	-0.216818	0.0865399	0.199116	0.230022	0.20494	0	0.298208	0.260027	0.00573909	0.0151029
ZMO1513	Phenylalanine--tRNA ligase beta subunit (EC 6.1.1.20) (Phenylalanyl-tRNA synthetase beta subunit) (PheRS)	0	-0.0162168	-0.0133026	-0.0191772	-0.0614326	0.00679863	0	0.0875895	0.151336	0.492615	0.551492	0	0.171811	0.238507	-0.0531531	-0.130528	-0.0979075	-0.195446	0	-0.282701	-0.218731	0.0516987	0.065748
ZMO1514	Phenylalanine--tRNA ligase alpha subunit (EC 6.1.1.20) (Phenylalanyl-tRNA synthetase alpha subunit) (PheRS)	0	0.0338564	0.00693154	-0.00109242	-0.13254	-0.110983	0	0.0795605	0.112166	0.111764	0.170281	0	0.166924	0.180891	-0.00261541	-0.0746801	-0.0746576	-0.135694	0	-0.180852	-0.0342964	0.365925	0.387762
ZMO1515	50S ribosomal protein L20	0	0.0959494	0.0945258	-0.0702378	-0.169602	0.00680834	0	0.0969941	0.0402243	0.00351366	0.0105543	0	0.473686	0.929617	-0.428835	-1.08743	-0.913475	-1.51555	0	-0.981254	-0.727117	0.00115625	0.00505029
ZMO1516	50S ribosomal protein L35	0	0.0149575	0.105142	-0.12012	-0.3252	-0.611305	0	-0.439936	-0.29659	1.51868e-05	0.000155523	0	0.247897	0.745936	-0.562222	-1.0893	-1.00775	-1.63209	0	-0.969124	-0.572395	0.000184535	0.00138583
ZMO1518	Inositol monophosphatase	0	0.0853957	0.134245	-0.0119908	-0.138376	-0.29007	0	-0.046003	0.08301	0.000363349	0.00178075	0	0.137788	-0.0934992	-0.0430724	-0.0797983	-0.0425402	-0.158944	0	-0.127074	0.0316509	0.000208356	0.00148103
ZMO1519	Ribose-phosphate pyrophosphokinase (RPPK) (EC 2.7.6.1) (5-phospho-D-ribosyl alpha-1-diphosphate) (Phosphoribosyl diphosphate synthase) (Phosphoribosyl pyrophosphate synthase) (P-Rib-PP synthase) (PRPP synthase) (PRPPase)	0	-0.0391726	-0.0740919	-0.133214	-0.254611	-0.192053	0	-0.0670847	-0.0556861	0.0240299	0.048831	0	0.337614	0.551816	-0.189319	-0.41026	-0.35748	-0.590528	0	-0.692993	-0.401405	0.00113211	0.00497302
ZMO1520	Uncharacterized protein	0	0.119479	0.402889	0.0412563	-0.0184535	0.106947	0	0.115133	-0.0445823	0.228225	0.297105	0	0.132074	0.110953	0.073065	-0.195291	-0.288695	-0.258854	0	-0.239493	0.0919072	0.258572	0.278666
ZMO1521	Uncharacterized protein	0	0.00708145	0.183379	0.0271869	-0.00708821	-0.0112706	0	-0.199024	-0.32396	0.314686	0.384968	0	0.0723407	-0.114847	0.0178946	0.0547887	0.0491803	0.0998742	0	-0.040763	0.155782	0.00195886	0.00739929
ZMO1522	TonB-dependent receptor	0	0.0179602	-0.354116	-0.0418638	0.397361	0.928321	0	-0.397922	-0.958877	4.22238e-05	0.00033588	0	0.488956	0.279128	-0.168038	-0.472589	-0.471558	-0.877158	0	0.0972096	1.32291	0.0118463	0.0237677
ZMO1524	Uncharacterized protein	0	0.187018	0.166224	0.128518	-0.125471	-0.256652	0	-0.34967	-0.175513	0.000533739	0.00241982	0	-0.0971047	-0.00909835	-0.226189	-0.127678	-0.0752899	-0.167691	0	-0.0933802	0.0686363	0.0295542	0.0426695
ZMO1525	RND efflux system, outer membrane lipoprotein, NodT family	0	0.0354954	0.0282762	0.0730482	0.220276	0.252728	0	-0.0844039	-0.166776	0.00466473	0.0133531	0	-0.0505486	-0.22008	0.0110883	0.0756129	0.0168947	0.0057842	0	0.265215	0.291163	0.0111776	0.0228851
ZMO1527	Acriflavin resistance protein	0	-0.0376177	-0.136218	0.00331834	0.148191	0.0925863	0	-0.13894	-0.119265	0.00141293	0.00511824	0	-0.0620036	-0.104839	-0.0296881	0.00380572	-0.02619	-0.0981256	0	0.0856759	0.0929467	0.00465971	0.0132404
ZMO1528	Acriflavin resistance protein	0	-0.090875	0.00428739	-0.0102408	0.0415279	0.0365194	0	-0.0734061	-0.206498	0.0327845	0.0633673	0	0.127958	0.0537968	0.0343377	-0.0530642	-0.0410429	-0.183046	0	-0.0418578	-0.0316868	0.00208959	0.00769327
ZMO1529	Efflux transporter, RND family, MFP subunit	0	-0.0200895	-0.0397042	0.142089	0.153994	0.14913	0	-0.226369	-0.207289	0.0166271	0.0360435	0	0.168771	0.141434	0.0708317	-0.0751703	-0.0967497	-0.329338	0	-0.143335	-0.0149652	9.86e-06	0.000193098
ZMO1530	KpsF/GutQ family protein (EC 5.3.1.13)	0	-0.0659304	-0.300322	-0.440866	-0.438433	-0.322652	0	0.081381	0.275919	0.0461925	0.0844373	0	0.0248314	0.109143	-0.0315124	-0.177704	-0.240678	-0.276134	0	-0.296601	-0.538911	0.00416673	0.0122741
ZMO1531	Phosphoribosylformylglycinamidine synthase subunit PurS (FGAM synthase) (EC 6.3.5.3) (Formylglycinamide ribonucleotide amidotransferase subunit III) (FGAR amidotransferase III) (FGAR-AT III) (Phosphoribosylformylglycinamidine synthase subunit III)	0	-0.100885	0.189283	-0.091879	-0.27938	-0.211171	0	-0.00228748	0.0802552	0.0117851	0.0279279	0	0.101267	0.123704	-0.294546	-0.32617	-0.37359	-0.492913	0	-0.271673	-0.127256	0.111474	0.127822
ZMO1532	Phosphoribosylformylglycinamidine synthase subunit PurQ (FGAM synthase) (EC 6.3.5.3) (Formylglycinamide ribonucleotide amidotransferase subunit I) (FGAR amidotransferase I) (FGAR-AT I) (Glutaminase PurQ) (EC 3.5.1.2) (Phosphoribosylformylglycinamidine synthase subunit I)	0	0.0355426	-0.0590789	-0.128363	-0.398567	-0.465267	0	0.0339873	0.0106951	2.04532e-05	0.000189341	0	0.157358	0.256981	-0.245792	-0.240704	-0.129306	-0.299242	0	-0.412961	-0.418217	0.00136318	0.00567451
ZMO1536	ATPase involved in DNA repair	0	-0.00314563	-0.0399509	-0.0612363	-0.227041	-0.503402	0	-0.294365	-0.15215	0.00905188	0.0228171	0	-0.241073	-0.310272	-0.0333039	-0.0338135	-0.046455	0.0388601	0	0.100732	0.215279	0.0018825	0.00721119
ZMO1538	DNA-directed DNA polymerase (EC 2.7.7.7)	0	0.0484463	0.025662	-0.0270137	-0.0383653	0.070752	0	-0.0200624	-0.0558503	0.355097	0.424241	0	-0.118708	-0.215396	-0.0926086	-0.000322537	0.0391145	0.0577211	0	0.344373	0.194622	0.0577638	0.0719208
ZMO1540	FeoA family protein	0	0.200362	0.427305	0.408526	0.0752204	-0.175257	0	-0.255833	-0.0594008	0.000528238	0.0024098	0	-0.0577173	0.386216	0.208248	0.185397	0.190559	0.118262	0	-0.175844	-0.187117	0.000262341	0.00174283
ZMO1541	Ferrous iron transport protein B	0	0.0144983	0.0853916	0.266556	0.184743	0.359702	0	-0.0405274	0.10521	0.00016881	0.000989728	0	-0.0857509	0.150402	0.136916	0.12615	0.180651	0.155042	0	0.00698844	-0.122847	0.0156626	0.0286705
ZMO1542	Single-stranded DNA-binding protein (SSB)	0	0.0408885	-0.115753	0.0416675	0.0401901	0.132581	0	-0.0492251	-0.109649	0.0744001	0.122811	0	-0.0788447	0.0722308	-0.177942	-0.381061	-0.132813	-0.215531	0	-0.0763295	-0.270097	0.713246	0.731337
ZMO1543	Cobalt chelatase, pCobT subunit (EC 6.6.1.2)	0	0.00703061	-0.045964	0.0352709	0.0340588	-0.0293997	0	0.0615201	0.23906	0.406785	0.475936	0	-0.0352078	-0.0622519	-0.0155146	-0.02114	0.0042967	-0.0252707	0	0.0415005	-0.0577853	0.0265346	0.0397372
ZMO1544	Cobalt chelatase, pCobS small subunit (EC 6.6.1.2)	0	0.0410483	0.130025	0.120225	0.155103	0.27227	0	0.0946428	0.133332	0.013341	0.0307854	0	0.0769327	0.0322102	0.026385	-0.0107739	-0.0433177	-0.0669523	0	-0.0547218	-0.108364	0.0125158	0.024617
ZMO1545	Heat shock protein DnaJ domain protein	0	-0.134375	-0.469897	-0.184419	0.13737	0.234423	0	-0.145327	-0.434634	0.178571	0.244743	0	-0.0710293	-0.0821459	-0.124211	-0.227595	-0.0961425	-0.0646835	0	0.312884	0.0468353	0.488192	0.509159
ZMO1547	Transcriptional regulator, TetR family	0	0.0129871	0.17976	0.0194978	0.126325	0.376101	0	0.036186	0.0312694	0.00609858	0.0164464	0	-0.201192	-0.0234518	-0.214121	-0.161846	-0.134341	-0.227319	0	-0.114226	0.00125529	0.0299066	0.043008
ZMO1548	Squalene-hopene cyclase (EC 5.4.99.17)	0	0.00231452	-0.12084	-0.122363	-0.120419	0.103103	0	0.031453	0.0130144	0.000917194	0.00372287	0	-0.0703071	-0.111939	-0.0219365	0.0797691	0.113793	0.0960505	0	0.226462	0.116561	0.0188521	0.0317826
ZMO1549	BolA family protein	0	0.138884	0.232924	0.350015	0.380428	0.617692	0	0.101184	0.311831	0.0024273	0.00784167	0	0.198271	0.528854	0.482904	0.110799	0.0345334	0.101809	0	-0.192335	-0.159481	0.0018357	0.0070881
ZMO1550	ATP phosphoribosyltransferase (ATP-PRT) (ATP-PRTase) (EC 2.4.2.17)	0	0.0361489	0.133202	0.0207235	-0.061151	-0.139097	0	0.08075	0.0547961	0.0746052	0.123021	0	-0.076613	0.264355	-0.35672	-0.578907	-0.556412	-0.725397	0	-0.769954	-0.653755	0.00161035	0.00640099
ZMO1551	Histidinol dehydrogenase (HDH) (EC 1.1.1.23)	0	0.0532362	0.20896	0.0240749	-0.0643122	0.0107877	0	0.127008	0.257863	0.212979	0.28129	0	0.0925452	0.26277	-0.0859215	-0.219517	-0.116811	-0.179415	0	-0.365642	-0.50386	0.905316	0.908664
ZMO1552	N utilization substance protein B homolog (Protein NusB)	0	0.0848763	-0.0551301	-0.0749127	0.0325517	0.278254	0	0.15192	0.160074	0.000425285	0.00201565	0	0.0253265	0.120405	-0.100728	-0.207091	-0.162142	-0.220885	0	-0.321365	-0.184275	0.046329	0.0599622
ZMO1553	Thiamine-monophosphate kinase (EC 2.7.4.16)	0	0.0797026	0.200463	-0.0639616	-0.214111	0.0134977	0	0.123854	0.267076	0.00549614	0.0151954	0	-0.0611325	-0.0992301	-0.0434547	0.0547433	0.135763	0.113105	0	0.140183	-0.0806495	0.0687632	0.0833228
ZMO1554	Ribosomal RNA small subunit methyltransferase E (EC 2.1.1.193)	0	-0.0138894	-0.121824	-0.000319903	-0.0352995	0.120687	0	0.0587243	0.139984	0.100572	0.155323	0	-0.0605506	-0.164387	-0.0424222	0.0299863	0.0335141	0.00962276	0	0.167605	0.287741	0.0160917	0.029112
ZMO1556	Glutamate/cysteine ligase (EC 6.3.2.2)	0	-0.000122233	0.0788571	0.0791855	0.0770928	-0.0130142	0	-0.00283612	-0.0540813	0.0576385	0.0997776	0	0.0186697	0.073301	-0.0168846	-0.0731879	-0.119729	-0.118625	0	-0.043397	0.0965925	0.0211821	0.0341936
ZMO1557	Amidophosphoribosyltransferase (ATase) (EC 2.4.2.14) (Glutamine phosphoribosylpyrophosphate amidotransferase) (GPATase)	0	0.0418232	0.0800047	-0.00946461	-0.114408	-0.0998977	0	0.0546373	0.0671355	0.0476361	0.0863779	0	0.24096	0.0587215	-0.201081	-0.378876	-0.328042	-0.469628	0	-0.555597	-0.49737	0.000442888	0.00250443
ZMO1561	Short-chain dehydrogenase/reductase SDR	0	-0.0960811	0.190603	0.628001	0.968159	1.23228	0	-0.138617	-0.200888	2.56726e-06	4.4014e-05	0	0.0787507	0.864723	0.373382	0.177374	0.26016	0.216136	0	0.147309	-0.187908	0.0274653	0.0404938
ZMO1562	RNA pyrophosphohydrolase (EC 3.6.1.-) ((Di)nucleoside polyphosphate hydrolase)	0	0.0713285	0.250246	0.203478	0.187325	0.0868732	0	0.0594617	0.203107	0.0635326	0.107916	0	0.0613173	0.449477	0.179574	-0.0387048	-0.00493804	-0.136843	0	-0.0999791	0.182999	0.0609216	0.0753097
ZMO1563	Uncharacterized protein	0	0.132186	-0.0292475	0.486687	0.824381	1.11749	0	-0.317914	-0.577338	2.5264e-06	4.4014e-05	0	0.119705	0.486435	0.353181	0.191966	0.164727	0.00496038	0	-0.0281297	0.0826029	0.000384166	0.00224589
ZMO1567	Aminoglycoside phosphotransferase	0	-0.184552	-0.233259	-0.0549324	-0.0212272	0.113634	0	-0.0241531	-0.136366	0.0346484	0.0660825	0	-0.133782	-0.181826	-0.0847832	0.0988631	0.0391167	0.0349003	0	0.200836	0.207323	0.029268	0.0423205
ZMO1568	TonB-dependent receptor	0	0.0473689	0.12225	0.0742338	0.154672	0.34766	0	-0.129762	-0.422001	0.0149163	0.0333197	0	-0.0675095	-0.120542	0.0335352	0.204734	0.18081	0.199491	0	0.32222	0.341085	0.0183455	0.031219
ZMO1569	Pyruvate formate-lyase-activating enzyme (EC 1.97.1.4)	0	-0.0567519	-0.110033	0.238736	0.174459	-0.183421	0	-0.145147	-0.138355	0.00095006	0.00380746	0	0.0389501	0.297726	0.033844	0.00780482	0.0641321	0.0401113	0	-0.0232166	-0.152617	0.219999	0.239403
ZMO1570	Formate acetyltransferase (EC 2.3.1.54)	0	0.0582742	0.107216	-0.0983323	-0.754484	-1.54501	0	0.0787429	0.0476807	6.95666e-11	7.34159e-09	0	0.505051	0.703337	0.277868	-0.0298185	-0.066252	-0.0903608	0	-0.255503	-0.140874	0.000701406	0.00347956
ZMO1571	Cytochrome bd ubiquinol oxidase subunit I	0	-0.115715	0.0990029	0.260169	0.402895	0.249436	0	-0.209431	-0.263618	0.000312125	0.00159385	0	0.444999	1.20485	0.661259	0.186744	0.181447	-0.099565	0	-0.396865	-0.0928838	0.000305667	0.00193382
ZMO1572	Cytochrome d ubiquinol oxidase, subunit II	0	0.213576	0.150195	-0.903485	-0.113477	0.19905	0	-0.258458	-0.416585	0.0706086	0.117532	0	0.367593	1.1957	0.671022	0.277553	0.278479	0.0556078	0	-0.297805	-0.0623068	2.93e-06	9.07e-05
ZMO1573	Dyp-type peroxidase family	0	-0.121651	-0.158	-0.166067	-0.0254604	0.115039	0	0.0102676	0.133064	0.0694422	0.115957	0	-0.120993	-0.141647	0.0225964	0.0962854	0.0284106	0.0767402	0	0.176581	0.276421	0.0234452	0.0365131
ZMO1574	Transcriptional regulator, LysR family (EC 4.2.1.1)	0	-0.00478719	-0.0525336	0.0537433	0.115329	0.312756	0	-0.0288051	0.10228	0.00143727	0.00519451	0	-0.167981	-0.288557	0.0308396	0.131504	0.126622	0.131236	0	0.338268	0.383863	0.0151412	0.0279304
ZMO1576	Short-chain dehydrogenase/reductase SDR	0	-0.595824	-0.633255	-0.412482	-0.0805444	0.0934734	0	0.658171	0.5233	0.0635364	0.107916	0	-0.124529	-0.211575	-0.0185979	0.118218	0.0397918	0.0756941	0	0.204693	0.22436	0.0247986	0.0379366
ZMO1578	Short-chain dehydrogenase/reductase SDR	0	0.0284319	-0.0115649	0.0991953	0.183202	0.167318	0	0.0582668	0.243822	0.034379	0.0656832	0	-0.0685461	-0.307892	0.0531641	0.212291	0.0959484	0.145067	0	0.50658	0.478908	0.0507234	0.0647982
ZMO1579	Hydrolases of the alpha/beta superfamily K06889	0	0.026063	0.0297073	0.189262	0.298949	0.332824	0	0.101571	0.488199	0.00935893	0.023331	0	-0.00919048	-0.107791	0.106144	0.259579	0.212403	0.225763	0	0.340476	0.302191	0.0277086	0.0406849
ZMO1581	Antibiotic biosynthesis monooxygenase	0	-0.180313	0.000402957	0.0579435	-0.0758107	-0.401133	0	0.00836875	0.490909	0.0226612	0.0465791	0	0.161485	0.566124	0.512992	0.0465984	-0.133945	-0.0507104	0	-0.573812	-0.733402	0.282697	0.30346
ZMO1582	Uracil-DNA glycosylase superfamily	0	-0.16801	-0.14923	-0.11433	-0.16131	-0.0126999	0	-0.17521	-0.171587	0.529378	0.584384	0	-0.183228	-0.281567	-0.039534	0.0454585	-0.00443462	0.0286743	0	0.393073	0.447367	0.0443726	0.0581836
ZMO1583	DNA gyrase subunit B (EC 5.99.1.3)	0	0.04575	0.00704685	0.039174	0.141981	0.298578	0	0.0344701	-0.0351841	4.44823e-05	0.000346875	0	0.134647	0.0990274	0.119384	-0.0301431	-0.0136246	-0.0574409	0	-0.125533	-0.0917523	3.46e-05	0.00042315
ZMO1584	DNA replication and repair protein RecF	0	0.00207259	-0.0798639	0.0846239	0.221948	0.511002	0	0.0759322	-0.0305457	0.000127429	0.000810707	0	-0.174307	-0.250779	-0.0662047	0.0434268	0.0805613	0.0892232	0	0.434543	0.247576	0.0632615	0.0777973
ZMO1586	Bacterioferritin (EC 1.16.3.1)	0	-0.0113614	0.126714	0.331198	0.379119	0.499545	0	0.1486	0.525875	8.53445e-07	1.98677e-05	0	0.773799	1.36035	0.698766	0.236373	0.16714	0.245267	0	-0.37185	-0.454073	0.000270209	0.00177646
ZMO1587	Uncharacterized protein	0	0.501158	0.608611	0.820589	0.717045	0.774633	0	-0.07508	0.484601	0.0271765	0.053978	0	0.253995	0.266767	0.225348	0.220314	0.174994	0.120273	0	0.253419	-0.0258531	0.111423	0.127822
ZMO1588	UvrABC system protein A (UvrA protein) (Excinuclease ABC subunit A)	0	0.0652995	0.252202	0.545994	0.528413	0.483717	0	0.0928017	0.394027	3.84067e-07	1.0133e-05	0	-0.0178247	0.288667	0.225425	0.138607	0.0944558	0.101433	0	0.142729	0.052634	0.00622107	0.01593
ZMO1589	TIR protein	0	-0.139163	-0.0208873	0.193995	0.292691	0.291565	0	0.0940604	0.232465	2.75326e-06	4.4932e-05	0	-0.0779267	0.289015	0.524647	0.195411	0.13325	0.190599	0	-0.00552555	0.106968	3.26e-05	0.000410379
ZMO1590	ABC transporter related protein	0	0.0572979	0.248722	0.154057	0.249597	0.515937	0	0.0397144	0.0164713	0.00833511	0.0214196	0	0.0987894	0.0343191	0.12491	0.0732862	0.0398836	-0.041955	0	-0.0871371	0.0318797	0.000780859	0.00376556
ZMO1591	Uncharacterized protein	0	-0.0966722	-0.114267	-0.065522	0.172811	0.340452	0	0.0217602	-0.0364561	0.00127987	0.00477838	0	-0.125111	-0.132183	-0.0969498	0.0467926	0.0379177	0.0515904	0	0.081615	0.0447834	0.00218199	0.00792691
ZMO1592	Alanine racemase (EC 5.1.1.1)	0	0.0113297	0.113685	0.184502	0.217131	0.114212	0	0.0387473	0.0375413	0.037206	0.0703668	0	-0.0316729	0.0754093	0.0505675	0.0424446	0.00568989	-0.0200126	0	-0.0154695	-0.140236	0.0268251	0.0399022
ZMO1593	Peptidase M61 domain protein	0	0.048918	0.0124839	-0.0490267	-0.0347079	0.318198	0	-0.0469949	-0.358641	0.0105867	0.0259022	0	0.123663	-0.236132	-0.22967	-0.184004	-0.242801	-0.249232	0	0.129715	0.594737	0.00213724	0.00782418
ZMO1596	Alcohol dehydrogenase 2 (EC 1.1.1.1) (Alcohol dehydrogenase II) (ADH II)	0	0.0235128	0.0697053	0.0437559	-0.0229299	-0.178555	0	0.149037	0.333724	0.00131363	0.00486778	0	0.545365	0.38094	-0.114041	-1.08692	-1.21323	-1.34523	0	-0.842627	-0.824551	0.00432426	0.0126014
ZMO1598	1-deoxy-D-xylulose-5-phosphate synthase 2 (EC 2.2.1.7) (1-deoxyxylulose-5-phosphate synthase 2) (DXP synthase 2) (DXPS 2)	0	0.0715568	0.0346277	0.00944432	-0.0694159	-0.0547199	0	-0.074092	-0.448705	0.389385	0.45885	0	0.00936848	0.144618	-0.133801	-0.170126	-0.146308	-0.16788	0	-0.0153849	-0.193639	0.952062	0.952062
ZMO1599	Hopanoid biosynthesis associated RND transporter like protein HpnN	0	0.0303501	0.030349	-0.00815113	-0.0508549	0.0427903	0	0.066714	0.314091	0.494767	0.553509	0	0.281448	0.555017	0.0832685	0.0207892	0.0161194	-0.149668	0	-0.248449	-0.260025	0.000615185	0.00313365
ZMO1600	Homoserine kinase (HK) (HSK) (EC 2.7.1.39)	0	0.0796453	0.1032	0.0662852	-0.0392077	-0.01474	0	0.0380078	0.147844	0.389573	0.45885	0	0.0151625	0.0465529	-0.105134	-0.116932	-0.169841	-0.164981	0	-0.253424	-0.196928	0.00526669	0.0142343
ZMO1601	Ribonuclease H (RNase H) (EC 3.1.26.4)	0	-0.00431884	-0.0216448	-0.145791	-0.230532	-0.127198	0	-0.134745	0.155193	0.132988	0.194566	0	0.0650295	0.0800058	-0.0368929	-0.0242598	-0.0222703	-0.123481	0	-0.00308687	0.0214643	0.163025	0.180822
ZMO1602	Uncharacterized protein	0	0.122946	0.13969	0.0937864	0.0862098	-0.0305227	0	-0.104156	-0.159461	0.446598	0.509399	0	-0.0641804	-0.212248	0.0612202	0.219793	0.122153	0.137787	0	0.297591	0.277284	0.00647259	0.0163817
ZMO1603	Uncharacterized protein	0	0.0917267	0.733303	1.42316	1.65764	1.82468	0	-0.0736758	0.0905727	1.96361e-09	1.15126e-07	0	0.0601001	0.814083	0.391864	0.26216	0.247213	0.233208	0	0.192968	0.232806	0.000546232	0.00292349
ZMO1604	Phosphodiesterase I (EC 3.1.4.1)	0	0.159996	0.184951	0.212167	0.154313	0.199178	0	0.0543613	0.0908791	0.101491	0.156436	0	0.0721285	0.137805	0.0316918	0.0804349	0.0918642	0.0320587	0	0.031671	0.123685	0.00660699	0.0165242
ZMO1605	Pyruvate dehydrogenase E1 component subunit beta (EC 1.2.4.1)	0	-0.0518482	0.0360447	-0.00181404	0.0359015	0.176906	0	0.263799	0.354413	0.0687608	0.115183	0	0.15493	0.561161	0.00595	-0.125991	-0.0964253	-0.118473	0	-0.287211	-0.396225	0.543318	0.563485
ZMO1606	Pyruvate dehydrogenase E1 component subunit alpha (EC 1.2.4.1)	0	-0.0185993	0.0838593	0.11385	0.0981396	0.10496	0	0.0582818	0.209932	0.0881462	0.141373	0	0.329684	0.755961	0.0734848	-0.119497	-0.111407	-0.226319	0	-0.340622	-0.3199	1.41e-05	0.000240158
ZMO1607	Septum formation initiator	0	-0.0472777	-0.719617	-0.315262	-0.658759	-1.43073	0	-0.182554	0.00742388	0.000351623	0.00174489	0	0.297761	0.580234	0.0194012	-0.368888	-0.419739	-0.565368	0	-0.891641	-0.697344	0.00249091	0.0087481
ZMO1608	Enolase (EC 4.2.1.11) (2-phospho-D-glycerate hydro-lyase) (2-phosphoglycerate dehydratase)	0	-0.0429164	-0.0476942	-0.0762301	-0.146846	-0.219592	0	0.131459	0.24084	0.0124504	0.0293178	0	0.620732	0.446578	-0.682787	-1.59178	-1.66558	-2.16304	0	-0.972875	-1.07389	7.44e-06	0.000157011
ZMO1609	Uncharacterized protein	0	0.205777	0.31903	0.390087	0.393905	0.318886	0	0.0503101	0.479739	0.0385181	0.0722425	0	0.767192	1.34357	0.66032	-0.102618	-0.200283	-0.0451937	0	-0.866697	-0.984218	0.0205698	0.0336919
ZMO1610	Uncharacterized protein	0	-0.140526	0.00411291	-0.10978	0.0340589	-0.0097408	0	0.158923	0.157815	0.917212	0.923043	0	0.234026	0.45629	0.125364	0.00354358	-0.0138474	0.0292089	0	-0.175672	-0.27966	0.417723	0.439465
ZMO1611	Uncharacterized protein	0	0.342683	0.617446	0.332943	0.136367	-0.485226	0	-0.349843	0.0450088	0.00773615	0.020142	0	0.618865	1.15705	0.618735	0.214472	0.104455	0.0505654	0	-0.405754	-0.488255	0.00167438	0.00657298
ZMO1612	Toluene tolerance family protein	0	0.0405436	0.201727	0.149582	0.167948	0.21307	0	0.0588509	0.409115	0.0159281	0.0349227	0	0.444451	0.977165	0.515563	0.0995312	0.0488494	-0.159934	0	-0.39914	-0.192169	0.000105767	0.000909306
ZMO1615	Transcription elongation factor GreA (Transcript cleavage factor GreA)	0	-0.00811082	0.035515	0.141819	0.157222	0.103513	0	0.0359079	0.156508	0.0255506	0.0512632	0	0.124432	0.690505	0.330357	-0.381332	-0.493102	-0.572059	0	-0.790553	-0.977315	0.0661882	0.0808092
ZMO1618	Carbamoyl-phosphate synthase small chain (EC 6.3.5.5) (Carbamoyl-phosphate synthetase glutamine chain)	0	0.02114	-0.0508509	-0.0889239	-0.157406	-0.0867072	0	-0.0459544	-0.0966777	0.0113872	0.0272499	0	0.0876115	0.201714	-0.211792	-0.27554	-0.228956	-0.24021	0	-0.176863	-0.224505	0.923728	0.925676
ZMO1619	GatB/YqeY domain-containing protein	0	0.0403196	-0.0440068	0.04629	-0.0574108	-0.31797	0	0.0484178	0.123431	0.000935255	0.00375764	0	0.0286574	-0.0626496	-0.197004	-0.249374	-0.255803	-0.347239	0	-0.448123	-0.19848	3.86e-05	0.000444415
ZMO1622	DNA primase (EC 2.7.7.-)	0	0.0418909	-0.00189848	-0.0887715	-0.317209	-0.267244	0	-0.00543885	0.00622746	0.000151266	0.000903635	0	0.269612	0.649559	0.185907	0.0149854	-0.00101145	-0.164379	0	-0.170654	-0.155134	1.46e-05	0.000242842
ZMO1623	RNA polymerase sigma factor RpoD (Sigma-70)	0	0.0935235	0.111428	0.0712004	-0.0217348	0.043049	0	0.109536	0.229422	0.115817	0.175293	0	0.342523	0.691604	0.363488	0.0358912	-0.021728	-0.224133	0	-0.282275	-0.239917	0.000268496	0.00177133
ZMO1624	Mg chelatase, subunit ChlI	0	0.0629898	0.0517385	0.0651846	-0.0219218	0.175406	0	0.133631	0.270227	0.171509	0.236497	0	-0.134429	-0.248262	-0.112323	-0.0418206	0.0726073	0.110106	0	0.464799	0.179351	0.125978	0.142729
ZMO1625	Ribonuclease P protein component (RNase P protein) (RNaseP protein) (EC 3.1.26.5) (Protein C5)	0	0.0684638	0.105326	-0.035829	-0.313549	-0.60417	0	-0.256024	-0.264433	7.35901e-05	0.000522391	0	-0.295968	0.390673	-0.86594	-1.08671	-0.592747	-0.649571	0	-0.708865	-1.37127	0.273266	0.293834
ZMO1626	Membrane protein insertase YidC (Foldase YidC) (Membrane integrase YidC) (Membrane protein YidC)	0	0.0968689	0.150109	0.0252213	-0.064412	0.0500866	0	0.08532	0.0290033	0.0464775	0.0848603	0	0.210657	0.501825	-0.16057	-0.287008	-0.241707	-0.583094	0	-0.563408	-0.0711721	0.0228744	0.0359801
ZMO1627	GTP-binding protein EngB (GTP-binding protein CgpA)	0	0.0473319	0.0767527	-0.00596822	-0.0801357	0.0318082	0	0.102741	0.127152	0.259013	0.329067	0	0.119986	0.172967	-0.0198868	0.136804	0.146956	0.0418071	0	-0.0784418	0.217907	0.00273002	0.00921322
ZMO1628	PepSY-associated TM helix domain protein	0	-0.00560864	-0.0217859	-0.243087	-0.214353	-0.261791	0	-0.221038	-0.540467	0.278765	0.348291	0	-0.141855	-0.318191	-0.0144953	0.193528	0.109133	0.156493	0	0.426499	0.422065	0.0136304	0.0261181
ZMO1631	TonB-dependent siderophore receptor	0	0.0541789	-0.109504	-0.145341	-0.2871	-0.478283	0	-1.14373	-2.00406	0.0314552	0.0610216	0	-0.140566	-0.2778	-0.0508951	0.146407	0.0807016	0.11675	0	0.50041	0.404214	0.0404585	0.0540585
ZMO1632	Succinyl-diaminopimelate desuccinylase (SDAP desuccinylase) (EC 3.5.1.18) (N-succinyl-LL-2,6-diaminoheptanedioate amidohydrolase)	0	0.00312553	0.0538969	0.336511	0.529096	0.638314	0	-0.0573826	-0.0773704	3.56605e-09	1.82098e-07	0	0.093672	0.871005	0.626947	0.439081	0.390989	0.298432	0	0.0708737	0.0969035	7.79e-06	0.000162726
ZMO1633	Uncharacterized protein	0	1.0497	0.678311	1.0606	0.904608	1.16351	0	-0.0957109	-0.0454906	0.361795	0.430941	0	0.186585	0.453559	0.0746726	-0.0146911	0.0101337	-0.209427	0	-0.314962	0.0381091	0.00577219	0.0151271
ZMO1634	Smr protein/MutS2	0	0.115689	0.126083	-0.189983	-0.347732	-0.348892	0	-0.168666	-0.181559	0.0164216	0.0357019	0	-0.134675	-0.160102	-0.109414	-0.0329353	-0.0695532	-0.0947939	0	0.112041	0.359608	0.0578438	0.0719733
ZMO1636	Import inner membrane translocase subunit Tim44	0	0.025274	-0.0134286	0.239623	0.398903	0.386096	0	0.0492046	0.282388	0.000226288	0.00124813	0	0.482789	1.37818	0.603662	-0.0311624	-0.113986	-0.0993361	0	-0.801614	-0.834823	0.0351627	0.0486947
ZMO1638	Protein-export protein SecB	0	0.0291887	-0.0104159	0.0183824	-0.0360343	-0.468227	0	-0.0634083	-0.030596	0.0110134	0.0266578	0	0.395027	0.573087	0.0262975	-0.254389	-0.29476	-0.326305	0	-0.315115	-0.18222	0.00437878	0.0127023
ZMO1639	Probable lipid II flippase MurJ	0	-0.0321801	0.0473471	-0.232997	-0.393783	-0.422092	0	-0.129918	-0.0292798	0.00978036	0.024305	0	0.305403	0.589133	0.0816368	0.0651399	0.0583899	0.0448263	0	-0.0754529	-0.150215	0.341707	0.363926
ZMO1640	Tryptophan--tRNA ligase (EC 6.1.1.2) (Tryptophanyl-tRNA synthetase) (TrpRS)	0	-0.0157059	0.0512422	0.0992477	0.0836048	0.00532818	0	-0.0203283	0.0781958	0.0828288	0.134067	0	0.244523	0.757752	0.243302	0.074174	-0.00992954	-0.0547291	0	-0.232053	-0.11401	1.19e-06	4.93e-05
ZMO1641	Uncharacterized protein	0	0.109938	0.242052	0.425376	0.41774	0.53819	0	0.00242882	0.209505	8.97572e-06	0.00010149	0	-0.153751	0.403382	-0.0545538	-0.316662	-0.245449	-0.256234	0	-0.459496	-0.441963	0.414919	0.436757
ZMO1642	Anhydro-N-acetylmuramic acid kinase (EC 2.7.1.170) (AnhMurNAc kinase)	0	-0.0123545	0.141278	0.00401336	-0.00990078	-0.0753157	0	-0.13292	-0.14631	0.222592	0.291691	0	-0.013637	-0.112097	-0.0163609	0.116039	0.0931887	0.066493	0	0.244133	0.147682	0.0171994	0.0302905
ZMO1643	Tyrosine--tRNA ligase (EC 6.1.1.1) (Tyrosyl-tRNA synthetase) (TyrRS)	0	0.00878333	0.0333353	-0.00339887	-0.122413	-0.170022	0	-0.080219	-0.0403687	0.0150768	0.0335204	0	-0.00745154	-0.0629621	-0.0168417	0.0964262	0.0407081	0.0650098	0	0.0383775	0.0938692	0.0253066	0.0384046
ZMO1644	DEAD/DEAH box helicase domain protein	0	0.0475042	0.110302	0.246902	0.296668	0.453111	0	0.160416	0.19247	0.00179301	0.00617029	0	-0.0635303	-0.164029	0.0115346	0.123507	0.0712047	0.113079	0	0.247942	0.171748	0.0479871	0.0617302
ZMO1646	Transcription-repair-coupling factor (TRCF) (EC 3.6.4.-)	0	0.0437577	0.0846314	0.126945	0.145401	0.16531	0	0.0540199	0.143258	0.00157923	0.0055802	0	-0.0632185	-0.131025	-0.00697846	0.102975	0.0824045	0.0989215	0	0.143789	-0.0540394	0.0253796	0.0384539
ZMO1647	2-amino-4-hydroxy-6-hydroxymethyldihydropteridine pyrophosphokinase	0	-0.0577868	-0.0675746	-0.0148955	0.00102718	-0.0959101	0	0.0848874	0.0974887	0.78796	0.810514	0	-0.150168	-0.37425	0.0228452	0.243866	0.282658	0.330475	0	0.487231	0.225074	0.00909427	0.0201623
ZMO1648	Uracil-DNA glycosylase superfamily	0	-0.0877454	0.108514	0.51322	0.767814	1.31062	0	0.253667	0.276936	1.71812e-05	0.000167888	0	-0.0311235	0.151636	0.204562	0.243361	0.247596	0.306502	0	0.342803	0.19028	0.0221739	0.0352534
ZMO1649	Gluconolactonase (EC 3.1.1.17) (D-glucono-delta-lactone lactonohydrolase) [Cleaved into: Gluconolactonase; Gluconolactonase minor isoform]	0	-0.0407478	-0.0164622	-0.15205	-0.308756	-0.429499	0	0.14301	0.327649	5.38065e-06	6.75997e-05	0	0.0847092	-0.388484	-0.711312	-0.823314	-0.869875	-0.848408	0	-0.671971	-0.583211	4.79e-08	7.59e-06
ZMO1650	Beta-lactamase	0	0.187777	0.171891	0.128954	0.13432	0.237352	0	0.0902098	0.110159	0.477347	0.538589	0	-0.00618604	-0.256163	0.0750589	0.285038	0.215303	0.203907	0	0.422066	0.388939	0.0264778	0.0397063
ZMO1651	PTSINtr with GAF domain, PtsP	0	-0.00277797	0.014744	-0.0381139	-0.0847095	0.0459387	0	0.0156685	0.047376	0.235006	0.303437	0	0.0743454	0.00669585	0.00879602	0.0322761	-0.0304707	-0.0101123	0	0.0176506	-0.0793843	0.0907321	0.106156
ZMO1652	2-nitropropane dioxygenase NPD	0	-0.0314888	0.04829	0.0141524	0.0490539	0.179492	0	0.149809	0.193956	0.00896735	0.0226762	0	0.165962	0.189315	-0.132146	-0.25098	-0.258664	-0.319147	0	-0.355281	-0.318578	0.0693613	0.0839404
ZMO1653	Aspartokinase (EC 2.7.2.4)	0	-0.00765813	-0.0860749	-0.0990274	-0.19776	-0.333734	0	0.0337095	0.0862358	1.68675e-05	0.000166883	0	0.257793	0.384627	-0.107748	-0.423885	-0.414503	-0.47001	0	-0.570788	-0.70471	0.0022211	0.0080321
ZMO1654	Ubiquinone biosynthesis O-methyltransferase (EC 2.1.1.64)	0	0.219037	0.308497	0.187468	-0.0222261	-0.0628434	0	0.130274	0.502545	0.00926277	0.0232009	0	0.152356	0.220324	0.139173	0.18876	0.0936084	0.15525	0	0.0378984	-0.0110551	0.0391493	0.0526424
ZMO1655	Antioxidant, AhpC/TSA family protein	0	-0.0564883	0.0654274	0.0151168	0.145246	0.139587	0	0.316616	0.516411	0.061191	0.104606	0	-0.0747371	-0.0348756	-0.0316335	0.117351	0.062606	0.0828223	0	-0.0123137	0.0164113	0.00654075	0.0164873
ZMO1656	Transcriptional regulator, XRE family	0	0.024766	0.00627514	0.048489	0.0633686	-0.084319	0	-0.0366251	0.0713481	0.665564	0.70099	0	0.0236455	0.117646	0.0465118	-0.00650006	-0.0733849	-0.119514	0	-0.200387	-0.127161	0.00954396	0.0208192
ZMO1657	Uncharacterized protein	0	0.0700258	0.0978063	0.0749452	-0.062854	-0.0304965	0	0.202445	0.469676	0.243227	0.31227	0	-0.0262255	0.069045	-0.0780571	-0.0755883	-0.00319373	-0.057041	0	-0.108669	-0.224016	0.0268815	0.0399022
ZMO1658	tRNA(Ile)-lysidine synthase (EC 6.3.4.19) (tRNA(Ile)-2-lysyl-cytidine synthase) (tRNA(Ile)-lysidine synthetase)	0	-0.00663535	-0.364953	-0.4119	-0.194253	-0.106113	0	0.134462	0.559009	0.000347507	0.00173069	0	0.0439227	0.142814	-0.0382541	-0.0544636	-0.0993945	-0.142797	0	-0.234824	-0.349761	0.0700682	0.08463
ZMO1659	ATP-dependent zinc metalloprotease FtsH (EC 3.4.24.-)	0	0.0811361	0.122508	0.348498	0.355594	0.254162	0	0.032687	0.196314	2.16159e-06	4.01889e-05	0	0.309282	0.975928	0.78907	0.165169	0.103276	0.246632	0	-0.643357	-0.772929	0.0214402	0.0345223
ZMO1660	Uncharacterized protein	0	-0.101103	-0.365901	-0.111786	-0.019014	-0.103036	0	-0.00886953	0.252021	0.0791861	0.129228	0	0.00203568	0.0856745	0.0207053	0.00106687	0.0674915	-0.0559582	0	-0.0661949	-0.241071	0.0225905	0.0357251
ZMO1661	Gamma-glutamyl phosphate reductase (GPR) (EC 1.2.1.41) (Glutamate-5-semialdehyde dehydrogenase) (Glutamyl-gamma-semialdehyde dehydrogenase) (GSA dehydrogenase)	0	-0.0308221	0.0384953	0.0392335	0.0382579	0.189197	0	0.00924362	0.116567	0.0176282	0.0379666	0	-0.0111785	0.0212355	-0.0242214	-0.0199897	-0.0669904	-0.0105081	0	-0.0449234	-0.0127889	0.00564878	0.0149689
ZMO1662	Probable nicotinate-nucleotide adenylyltransferase (EC 2.7.7.18) (Deamido-NAD(+) diphosphorylase) (Deamido-NAD(+) pyrophosphorylase) (Nicotinate mononucleotide adenylyltransferase) (NaMN adenylyltransferase)	0	-0.0422679	0.0675867	-0.0376077	-0.0388462	-0.0389506	0	-0.0445458	-0.00478781	0.409848	0.478812	0	-0.0580701	-0.0708872	-0.105693	-0.0564994	-0.0382804	-0.0309016	0	0.0272194	-0.20769	0.091178	0.106608
ZMO1663	Ribosomal silencing factor RsfS	0	0.0617678	0.119543	0.020607	-0.0395666	-0.0950281	0	-0.0885208	-0.221548	0.0433383	0.0799587	0	0.137905	0.289727	0.0189433	-0.359437	-0.341662	-0.572468	0	-0.740108	-0.69019	0.37906	0.400564
ZMO1664	Ribosomal RNA large subunit methyltransferase H (EC 2.1.1.177) (23S rRNA (pseudouridine1915-N3)-methyltransferase) (23S rRNA m3Psi1915 methyltransferase) (rRNA (pseudouridine-N3-)-methyltransferase RlmH)	0	0.125037	-0.0910828	-0.0503184	-0.0951573	-0.0927419	0	-0.13378	-0.263894	0.827711	0.8438	0	0.0700892	0.226261	-0.0325092	-0.283597	-0.135524	-0.306788	0	-0.23734	-0.540283	0.878702	0.883819
ZMO1665	Peptidase M23	0	0.232421	0.136348	0.111446	0.118165	0.327241	0	-0.346613	-0.0558432	0.520367	0.575238	0	-0.0871621	-0.239487	0.0206486	0.172865	0.154282	0.185515	0	0.347795	0.306848	0.0104628	0.0219828
ZMO1667	Carboxyl-terminal protease (EC 3.4.21.102)	0	0.0689849	-0.0322492	0.0949752	0.187964	0.33215	0	-0.0014266	-0.0332759	0.000132751	0.000837231	0	0.0200475	0.0677636	0.0856086	0.0511471	-0.00691037	-0.0791142	0	-0.0566162	0.109071	0.000862576	0.00403668
ZMO1668	Uncharacterized protein	0	0.19804	0.0453868	-0.182054	-0.212901	-0.471495	0	-0.509602	-0.434826	0.0446615	0.0819225	0	0.203273	0.197677	0.192629	0.00401319	0.0483066	-0.112622	0	-0.208651	0.0935648	2.49e-05	0.000340392
ZMO1669	2-nonaprenyl-3-methyl-6-methoxy-1,4-benzoquinol hydroxylase (EC 1.14.13.-) (5-demethoxyubiquinone hydroxylase) (DMQ hydroxylase)	0	0.185703	0.153678	0.0121279	-0.179376	-0.499567	0	-0.111528	-0.134941	0.00105176	0.00414161	0	0.0471644	0.0674305	0.0448911	0.00644132	0.0774077	0.00113347	0	-0.0319984	-0.0808818	0.0393908	0.0528922
ZMO1670	Uncharacterized protein	0	-0.270515	-0.318002	-0.0361591	0.102284	0.154046	0	0.00768673	0.102369	0.118423	0.178537	0	0.0308725	-0.0759267	0.139758	0.164702	0.069792	-0.0377227	0	-0.0515842	0.224627	0.00102542	0.00459502
ZMO1671	Uncharacterized protein	0	0.0667106	0.166507	-0.0058879	-0.234545	-0.606372	0	-0.132196	-0.273778	0.0082392	0.0212421	0	0.129196	0.636928	-0.00324808	-0.352962	-0.316625	-0.261383	0	-0.450769	-0.395556	0.0207211	0.0338522
ZMO1672	Uncharacterized protein	0	0.165493	0.262106	0.241043	0.200471	0.16147	0	0.0192455	-0.0369872	0.658042	0.693529	0	-0.0463211	0.0891832	0.088116	0.0207912	-0.116017	-0.00505238	0	-0.168652	-0.0584441	0.000870274	0.00405453
ZMO1673	Aldo/keto reductase	0	-0.0141048	0.0538949	0.148147	0.102135	0.0715915	0	0.297969	0.430926	0.0304987	0.0595308	0	0.0166557	-0.137382	-0.0833812	-0.0172752	-0.0901716	-0.10374	0	-0.0209648	-0.00301269	0.00816599	0.0188525
ZMO1675	Protein-disulfide isomerase-like protein	0	0.0647391	0.0479318	0.195947	0.286389	0.380232	0	0.000189505	0.10261	0.00019968	0.0011209	0	0.163211	0.19956	0.0649029	-0.0759083	-0.105483	-0.0604218	0	-0.357311	-0.309904	1.5e-05	0.00024547
ZMO1676	Uncharacterized protein	0	0.0245251	-0.200024	0.00960149	-0.0379324	-0.097226	0	0.189707	0.407063	0.187208	0.254596	0	-0.183813	-0.167333	-0.0266695	0.0487819	-0.0659292	0.000492008	0	-0.00147256	0.04077	0.00807235	0.0187796
ZMO1677	A/G-specific adenine glycosylase	0	-0.00889289	0.0412686	0.0760866	0.108693	0.167011	0	0.0506513	0.144462	0.332349	0.401426	0	-0.0031564	-0.0339631	0.0525964	0.156903	0.120008	0.140432	0	0.173573	0.1154	0.02799	0.0409022
ZMO1678	Prephenate dehydratase (EC 4.2.1.51)	0	-0.083067	-0.0708764	0.0903341	0.172327	0.201973	0	0.0837544	0.104218	5.18449e-06	6.56564e-05	0	0.0943036	0.24957	0.0389873	-0.0391423	-0.0433227	-0.0620128	0	-0.012804	-0.242316	0.733016	0.751203
ZMO1679	Uncharacterized protein	0	0.0262747	-0.134742	0.189484	0.206487	0.404609	0	0.276342	0.383809	0.00393097	0.0116011	0	-0.0248511	-0.00138938	0.0655649	0.157617	0.102038	0.091586	0	0.196918	0.146086	0.0416521	0.0552647
ZMO1680	Extensin family protein	0	0.039349	0.295329	0.079347	-0.18571	-0.00724265	0	-0.0727725	-0.269469	0.147285	0.210535	0	-0.0718261	-0.120822	-0.0123091	0.0388396	-0.0464727	0.0119359	0	0.107306	0.0992512	0.0140622	0.0266382
ZMO1681	Uncharacterized transporter ZMO1681	0	0.190866	-0.0385358	-0.0888617	-0.217788	-0.267295	0	0.057607	0.905968	0.000132457	0.000837231	0	-0.111724	-0.231237	0.0167235	0.148582	0.0848143	0.135922	0	0.274812	-0.0893239	0.0372936	0.0506489
ZMO1682	Aminotransferase (EC 2.6.1.-)	0	0.0285201	-0.147033	-0.132798	-0.375021	-0.559048	0	0.118789	0.89354	4.80236e-05	0.00036029	0	-0.131563	-0.222021	0.0291208	0.177537	0.119603	0.123863	0	0.289853	-0.0332138	0.030831	0.0440112
ZMO1683	L-asparaginase, type II (EC 3.5.1.1)	0	0.0422831	0.0243926	-0.043688	0.0510063	0.266001	0	0.155853	0.134276	0.00989219	0.0244296	0	-0.0341064	-0.134308	-0.0424632	0.0619664	0.0602732	-0.0193276	0	0.154409	0.101936	0.0760551	0.0908263
ZMO1684	Phosphoserine aminotransferase (EC 2.6.1.52)	0	-0.0489655	0.0814399	0.0936174	0.200068	0.605487	0	-0.103109	-0.284089	4.09427e-08	1.4754e-06	0	0.184897	0.392512	0.180665	-0.0637705	-0.079446	0.40704	0	-0.311714	0.00529463	0.000362745	0.00216629
ZMO1685	D-3-phosphoglycerate dehydrogenase (EC 1.1.1.95)	0	-0.0795145	-0.037413	-0.0892284	0.0359424	0.579974	0	-0.0548224	-0.245473	1.1872e-05	0.000127846	0	0.204625	-0.109014	-0.153585	-0.0411799	-0.0860014	0.298484	0	-0.157532	0.237959	5.09e-05	0.000547141
ZMO1686	tRNA synthetase class II (G H P and S)	0	0.0589882	0.0359981	-0.0173006	-0.121897	-0.181303	0	0.05376	0.0420172	0.0124936	0.0293178	0	0.194804	0.199078	-0.138142	-0.289692	-0.376018	-0.490066	0	-0.467147	-0.288942	0.00186376	0.00715383
ZMO1687	Adenylosuccinate synthetase (AMPSase) (AdSS) (EC 6.3.4.4) (IMP--aspartate ligase)	0	0.00691672	0.0655532	-0.0626421	-0.170603	-0.253516	0	0.0166382	0.0777489	0.00609062	0.0164464	0	0.0613745	0.185848	-0.266969	-0.377372	-0.268079	-0.310742	0	-0.329784	-0.551894	0.776191	0.790758
ZMO1688	Folate-binding protein YgfZ	0	0.120842	0.334925	0.18913	-0.102764	-0.148096	0	-0.0907154	-0.192433	0.0761662	0.125204	0	-0.0871973	-0.0914008	-0.0218669	-0.00801935	-0.0577225	-0.0491998	0	-0.208768	-0.181487	0.000797859	0.00378983
ZMO1689	Dihydroorotase (EC 3.5.2.3)	0	0.0274165	0.0923682	0.0951683	0.0234805	0.169676	0	0.0933771	0.321282	0.00647481	0.0173429	0	-0.0773594	-0.146477	-0.0198414	0.0653662	0.0377067	0.0807409	0	0.0626643	0.017995	0.0200569	0.0331835
ZMO1690	Chaperone DnaJ domain protein	0	0.00266269	0.177904	0.268163	0.248764	0.287096	0	0.0794897	0.370079	0.00128977	0.00480402	0	-0.298515	-0.420078	-0.389466	-0.315366	-0.151053	-0.00517885	0	0.170069	-0.26972	0.488257	0.509159
ZMO1692	Enoyl-[acyl-carrier-protein] reductase [NADH] (EC 1.3.1.9)	0	0.0605912	-0.0159938	0.0496349	0.0411095	0.107353	0	0.111022	0.119235	0.0182322	0.0388694	0	0.243339	0.218691	0.093674	-0.108374	-0.18868	-0.135466	0	-0.342196	-0.202656	0.0954351	0.110903
ZMO1693	Chorismate synthase (CS) (EC 4.2.3.5) (5-enolpyruvylshikimate-3-phosphate phospholyase)	0	0.107404	-0.0746516	-0.0446189	0.000583067	0.00361544	0	0.120137	0.0738396	0.488284	0.548583	0	0.0255072	-0.0323079	-0.143379	-0.260701	-0.164841	-0.0761086	0	-0.124069	-0.326128	0.286492	0.30736
ZMO1694	TonB-dependent receptor	0	0.104185	-0.0068096	-0.031565	-0.101428	-0.169942	0	-0.0600001	-0.375983	0.00935242	0.023331	0	0.163527	0.327222	-0.134995	-0.307105	-0.245625	-0.361894	0	-0.223176	0.131787	0.0529106	0.0670201
ZMO1695	ErfK/YbiS/YcfS/YnhG family protein	0	0.37251	0.377115	-0.407783	1.45901	0.473661	0	-0.336449	-0.490763	0.140258	0.203137	0	-0.160496	-0.288708	-0.0958319	0.0857273	-0.0459061	0.0397895	0	0.211079	0.135305	0.0453849	0.0592248
ZMO1696	Zinc-type alcohol dehydrogenase-like protein	0	0.115179	0.201817	0.116968	0.171266	0.294624	0	0.360248	0.425902	0.461388	0.522819	0	-0.0657244	-0.279327	-0.00540366	0.219518	0.157128	0.171622	0	0.384427	0.269722	0.0300853	0.0432065
ZMO1697	Transcriptional regulator, HxlR family	0	0.0997886	0.414285	0.429458	0.479549	0.625522	0	0.463265	0.571145	0.0860967	0.138789	0	-0.257283	-0.29115	-0.0704875	0.0318897	-0.0600345	0.00891528	0	0.133064	0.243375	0.0166555	0.0297141
ZMO1698	GTP cyclohydrolase-2 (EC 3.5.4.25) (GTP cyclohydrolase II)	0	-0.0646078	-0.0962519	0.061635	0.256052	0.342742	0	0.211155	0.322489	1.79921e-05	0.000173668	0	0.0144608	-0.07264	0.0652411	0.107835	0.0130795	0.0354247	0	0.140735	0.118042	0.0190952	0.0321354
ZMO1699	Exodeoxyribonuclease III Xth	0	0.0540129	0.212047	0.124885	0.143362	0.434079	0	0.0816185	0.0266751	0.00447758	0.012958	0	-0.00662174	-0.0322343	0.0661227	0.0695579	-0.049253	-0.0486771	0	0.0159184	0.16144	0.0157432	0.0287339
ZMO1700	Uncharacterized protein	0	-0.17047	-0.164091	0.420134	0.684807	0.778896	0	0.0261	0.748892	8.79153e-05	0.000605926	0	-0.0371249	-0.0154684	0.193535	0.228163	0.178695	0.312349	0	-0.105759	0.0260981	4.24e-06	0.000113595
ZMO1701	Outer-membrane lipoprotein carrier protein	0	-0.0214797	0.0375505	0.0545075	0.141795	0.118259	0	0.0407058	0.311287	0.0260281	0.0519577	0	0.000445263	0.0606704	0.133888	0.00852856	0.000262058	-0.0229791	0	-0.32195	-0.400099	1.13e-05	0.000208265
ZMO1702	Cell division protein FtsK/SpoIIIE	0	-0.00538136	-0.150674	-0.0552767	-0.0983665	-0.104447	0	-0.119714	-0.0606727	0.0197392	0.0415521	0	-0.0925259	-0.067614	-0.0726617	0.00313478	-0.0314694	-0.0234115	0	-0.0754758	-0.0126352	0.00505311	0.0139516
ZMO1703	Ubiquinone biosynthesis hydroxylase, UbiH/UbiF/VisC/COQ6 family	0	-0.0707789	-0.204871	-0.0519428	0.0711641	0.159717	0	0.0312808	0.0815781	0.0676666	0.113832	0	-0.121571	-0.117391	-0.119277	-0.159786	-0.0819555	-0.082431	0	0.0557368	-0.0940219	0.147569	0.164833
ZMO1704	Peptidase S16 lon domain protein	0	-0.0603535	0.0261957	0.329469	0.407573	0.394357	0	0.0757285	0.261772	1.04373e-07	3.23966e-06	0	0.0517433	0.193463	0.235557	0.260572	0.180137	0.196259	0	0.0393087	-0.131425	0.000469465	0.00258546
ZMO1705	Thioredoxin domain protein	0	-0.0669558	0.288439	0.554277	0.666035	0.746709	0	0.141838	0.516372	6.83138e-11	7.34159e-09	0	0.251482	0.597463	0.673576	0.330862	0.183827	0.328705	0	-0.0562919	-0.26624	1.79e-06	6.94e-05
ZMO1707	Orotate phosphoribosyltransferase (OPRT) (OPRTase) (EC 2.4.2.10)	0	-0.0301058	-0.0464692	0.0623936	0.0981556	0.231432	0	0.0839338	0.0786459	0.000270374	0.00144595	0	0.00931364	0.0286365	-0.077363	-0.0784183	-0.0986689	-0.109701	0	-0.23511	-0.237776	0.0686865	0.0832829
ZMO1708	Pyridoxine 5'-phosphate synthase (PNP synthase) (EC 2.6.99.2)	0	0.103096	0.132233	0.10262	-0.0114864	0.0544393	0	0.0269279	0.222102	0.427116	0.493162	0	0.103463	0.159846	-0.0433406	-0.171303	-0.205316	-0.179166	0	-0.379152	-0.566765	0.150196	0.167668
ZMO1709	Holo-[acyl-carrier-protein] synthase (Holo-ACP synthase) (EC 2.7.8.7) (4'-phosphopantetheinyl transferase AcpS)	0	0.33698	0.0259323	-0.282034	-0.191463	0.0855563	0	-0.0305585	0.0848793	0.0404849	0.0753086	0	0.0251812	-0.0466509	0.0746363	0.0900591	-0.00315458	-0.012202	0	-0.0205818	0.143501	0.0023514	0.00835078
ZMO1710	Signal peptidase I (EC 3.4.21.89)	0	-0.0811162	0.00602111	0.00023845	0.0165852	0.213447	0	-0.0157431	0.0981286	0.00132402	0.00488562	0	0.153268	0.300089	0.0796145	-0.0734724	-0.132042	-0.253237	0	-0.361015	-0.10513	0.0529762	0.0670584
ZMO1711	Uncharacterized protein	0	-0.249698	-0.477295	-0.11164	-0.0934079	-0.369463	0	-0.216647	-0.335379	0.302207	0.373745	0	0.39349	0.554151	0.184259	0.110092	0.102605	0.0549849	0	-0.147131	-0.151448	0.00255378	0.00887053
ZMO1712	Peptidyl-prolyl cis-trans isomerase (EC 5.2.1.8)	0	-0.0359266	-0.0166521	-0.103397	-0.164531	-0.366045	0	-0.185552	-0.212765	0.00105575	0.00414705	0	0.286474	0.545084	-0.202426	-0.164047	-0.143545	-0.334126	0	-0.327074	-0.135941	0.00376255	0.0113867
ZMO1713	30S ribosomal protein S21	0	-0.296196	0.264667	-0.134624	-1.06745	-1.59144	0	-0.372501	-0.124582	0.0213762	0.0445244	0	0.089355	0.623789	-0.743468	-1.25172	-1.1671	-1.72292	0	-1.13064	-0.947666	0.00261892	0.00893619
ZMO1715	Biopolymer transport protein ExbD/TolR	0	-0.0507011	-0.0979223	0.106234	0.274225	0.280654	0	-0.0636809	-0.214235	0.00100765	0.00400163	0	0.347295	0.227683	-0.204146	-0.515224	-0.500816	-0.928169	0	-0.573212	0.0541107	0.202986	0.221906
ZMO1716	MotA/TolQ/ExbB proton channel	0	0.111677	0.105236	0.0357197	-0.00920634	0.237177	0	-0.00661589	-0.12688	0.0313638	0.0609937	0	0.419402	0.505973	-0.318924	-0.699465	-0.652426	-0.993901	0	-0.727328	-0.48074	0.0379129	0.0512844
ZMO1717	TonB family protein	0	-0.00260793	0.135999	0.10412	0.0603702	0.0770866	0	-0.0984267	-0.140616	0.319122	0.389216	0	0.189903	-0.0205839	-0.392719	-0.584266	-0.496099	-0.957957	0	-0.318849	0.442211	0.0452359	0.0590709
ZMO1718	Uncharacterized protein	0	0.0460975	0.107488	0.16825	0.193667	0.227693	0	0.172062	0.234187	0.00272738	0.00856635	0	0.0143203	-0.145519	-0.0790921	-0.196575	-0.253878	-0.281144	0	-0.199522	0.0513267	5.12e-05	0.000547141
ZMO1719	Fructokinase (EC 2.7.1.4)	0	0.0553464	0.138549	0.0219811	-0.0714642	-0.126287	0	0.178214	0.442284	0.00314779	0.00970583	0	0.231399	0.0609618	-0.637392	-0.914803	-0.888774	-1.08096	0	-0.784824	-0.766521	0.000379531	0.0022321
ZMO1720	DNA-directed RNA polymerase subunit omega (RNAP omega subunit) (EC 2.7.7.6) (RNA polymerase omega subunit) (Transcriptase subunit omega)	0	-0.0631437	-0.106333	-0.0314352	-0.125249	-0.0537006	0	0.0276335	0.0540565	0.69295	0.723077	0	0.19075	0.770414	-0.189478	-0.620587	-0.531593	-0.574163	0	-0.964961	-1.3179	0.0462911	0.0599544
ZMO1721	Glyoxalase/bleomycin resistance protein/dioxygenase	0	0.0506046	0.189496	0.280317	0.292521	0.250736	0	0.0558263	0.359724	0.00145594	0.00523258	0	0.518037	1.09419	1.05391	0.358177	0.13294	0.285566	0	-0.69861	-0.707685	0.103779	0.119866
ZMO1722	S-(hydroxymethyl)glutathione dehydrogenase (EC 1.1.1.284)	0	-0.0375308	0.0579786	0.0968929	0.197182	0.226278	0	-0.0502988	-0.118715	0.0262373	0.0523094	0	0.0722144	-0.0884523	0.011897	0.0142235	-0.0826383	-0.0880635	0	0.0734493	0.181242	0.00838405	0.0190775
ZMO1723	Laccase domain protein	0	0.0677791	0.148908	0.171907	0.245309	0.344221	0	0.103512	0.0531405	0.166913	0.231837	0	0.0741263	-0.0469542	0.046998	0.126089	0.0892954	0.0982318	0	0.128028	0.14418	0.00312489	0.0100632
ZMO1724	UDP-N-acetylglucosamine 1-carboxyvinyltransferase (EC 2.5.1.7) (Enoylpyruvate transferase) (UDP-N-acetylglucosamine enolpyruvyl transferase) (EPT)	0	-0.000923983	0.0583825	0.12509	0.222529	0.340844	0	0.0381861	0.00428159	1.22872e-06	2.70148e-05	0	0.175288	0.238426	-0.0189256	-0.197063	-0.18504	-0.213848	0	-0.23261	-0.281506	0.3984	0.420066
ZMO1725	ATP-dependent Clp protease adapter protein ClpS	0	0.0390048	0.0507558	0.204762	0.0631743	-0.204928	0	-0.054476	-0.317158	0.0232515	0.0475545	0	0.0279152	-0.047585	-0.119423	-0.479247	-0.635436	-0.583204	0	-0.439902	-0.0247234	0.00663637	0.0165242
ZMO1727	Aminotransferase (EC 2.6.1.-)	0	-0.0149479	-0.0216658	-0.0529559	0.0180298	0.070859	0	0.108845	0.133855	0.526694	0.581826	0	-0.00233925	-0.0462361	-0.142378	-0.253749	-0.301076	-0.270154	0	-0.508226	-0.510885	9.65e-08	1.08e-05
ZMO1728	Uncharacterized protein	0	-0.072542	0.075716	0.233686	0.123037	-0.0380139	0	0.092363	-0.0732443	0.161185	0.226613	0	0.0143017	-0.143863	0.0204859	0.126423	0.0638246	0.149097	0	-0.0316431	0.054012	0.00216941	0.00791146
ZMO1729	Uncharacterized protein	0	0.0926396	0.0980144	0.0602753	0.0186862	0.108766	0	0.0331724	-0.317601	0.982032	0.982653	0	-0.0684422	-0.00351849	-0.0375588	-0.0138369	-0.118522	-0.121134	0	-0.0825468	-0.0411568	0.0237379	0.036788
ZMO1730	Serine O-acetyltransferase (EC 2.3.1.30)	0	-0.0293543	-0.0440026	-0.031093	0.0158269	-0.117083	0	-0.0498064	-0.138239	0.563623	0.611525	0	-0.0921881	-0.0704068	-0.0384568	0.0103493	0.0120184	0.0293555	0	0.0433801	0.0390795	0.00340324	0.010606
ZMO1732	Alkyl hydroperoxide reductase/ Thiol specific antioxidant/ Mal allergen	0	0.108536	1.42022	2.35623	2.67465	2.86213	0	0.0353385	0.187111	1.57352e-12	4.18779e-10	0	1.46556	4.34747	3.65401	2.25443	1.89773	2.17843	0	-0.304723	-0.128319	5.54e-07	3.48e-05
ZMO1733	Transcriptional regulator, LysR family	0	0.0805293	0.173965	0.230645	0.30611	0.459287	0	0.141256	0.291253	1.6657e-06	3.38051e-05	0	0.460014	0.900579	0.312749	-0.15126	-0.136638	-0.361584	0	-0.597052	-0.739803	0.0325133	0.0458535
ZMO1734	Uncharacterized protein	0	-0.00128498	-0.188061	-0.0132191	-0.0758371	-0.168767	0	-0.135416	-0.0652962	0.162031	0.227188	0	-0.119001	-0.328158	-0.0659234	0.0990543	0.03384	0.082634	0	0.26238	0.36105	0.0103049	0.0218382
ZMO1735	Glycosyl transferase group 1	0	-0.0731938	0.0720368	0.032012	0.0193424	0.0765613	0	-0.0316385	0.0441962	0.2075	0.275795	0	-0.0213021	-0.207502	-0.0842499	0.0364886	-0.0566833	-0.0378677	0	0.199409	0.278147	0.0408587	0.0544909
ZMO1738	Two component transcriptional regulator, LytTR family	0	0.0325604	0.0491555	0.105627	0.0822418	0.0242787	0	-0.086657	0.0877925	0.70268	0.730843	0	0.329505	0.489454	0.196908	-0.0372627	-0.0985947	-0.175295	0	-0.316374	-0.421069	0.00895174	0.0199188
ZMO1739	Signal transduction histidine kinase, LytS	0	0.142094	0.0248582	0.0979282	0.110785	0.2948	0	0.121247	0.153129	0.0354402	0.06743	0	-0.0170194	0.00691259	0.116939	0.111202	0.0550278	0.00498006	0	-0.0757931	0.0694157	0.000288478	0.001858
ZMO1740	Uncharacterized protein	0	-0.157265	-0.0735688	-0.11211	-0.327975	-0.482788	0	-0.1752	-0.0916363	0.0675938	0.113831	0	0.115979	0.269998	-0.0437347	-0.0979791	-0.0580032	-0.0525208	0	-0.272228	-0.552459	0.757413	0.774118
ZMO1741	Elongation factor 4 (EF-4) (EC 3.6.5.n1) (Ribosomal back-translocase LepA)	0	0.0212021	0.020846	0.0137709	0.0537727	0.206136	0	0.0789776	0.0467887	0.0273554	0.0542651	0	-0.00665235	-0.0391378	-0.0058093	0.0522237	0.0367191	0.0161389	0	-0.0367217	0.109	0.00389025	0.0116213
ZMO1743	Bis(5'nucleosyl)-tetraphosphatase, ApaH	0	0.0259208	0.161257	0.131499	0.26074	0.433297	0	-0.112406	-0.222795	0.0108604	0.02649	0	0.0883022	0.463467	0.1759	0.115948	0.0841096	0.0399269	0	-0.050049	0.0827143	0.004399	0.0127023
ZMO1745	Methionine synthase (EC 2.1.1.13)	0	-0.000185273	0.0412142	-0.0889333	-0.156623	-0.204825	0	-0.0760456	-0.0840459	0.00243947	0.00786493	0	-0.0243268	-0.225692	0.00676973	0.105158	0.0709679	0.127842	0	0.248322	0.208136	0.0215139	0.0346117
ZMO1746	Homocysteine S-methyltransferase	0	-0.108564	-0.121413	-0.10861	-0.0305473	0.049402	0	0.0624707	0.0796295	0.0375714	0.0708043	0	0.0173261	-0.0975894	0.0201786	-0.0179782	-0.105327	-0.0376072	0	0.0118977	0.14347	0.00252689	0.00882554
ZMO1747	Methylenetetrahydrofolate reductase (EC 1.5.1.20)	0	0.0790309	0.0684017	0.0457039	0.0903014	0.142682	0	-0.0582559	0.0576619	0.362652	0.431637	0	0.191591	-0.017984	0.124425	0.14818	0.0542047	0.0950763	0	0.136353	-0.0404353	0.0504629	0.0645654
ZMO1748	Transcriptional regulator, ArsR family	0	0.142312	0.124776	0.164358	0.341037	0.404392	0	-0.0628265	-0.0808822	0.00393544	0.0116011	0	0.312712	0.142572	0.357741	0.207386	-0.0129081	-0.021353	0	-0.0108495	0.11175	7.43e-06	0.000157011
ZMO1749	VacJ family lipoprotein	0	0.0745676	-0.000637833	-0.0500951	-0.139859	-0.178226	0	-0.176429	-0.310159	0.0472676	0.0860695	0	0.0232959	0.00909762	-0.307287	-0.438044	-0.344236	-0.40013	0	-0.233436	0.0917465	0.0133257	0.025783
ZMO1750	Uncharacterized protein	0	0.371662	0.736247	0.715766	0.515308	0.6999	0	0.713894	1.43112	0.0146	0.0329699	0	0.858429	1.29915	0.501431	0.170567	0.0472645	0.174742	0	-0.40686	-0.524079	2.5e-07	2.07e-05
ZMO1753	Oxidoreductase FAD/NAD(P)-binding domain protein	0	0.855239	2.57222	3.43206	3.81875	4.16167	0	0.0766861	0.818993	1.77636e-15	2.81197e-12	0	1.7342	3.83532	2.91682	2.13093	2.04282	1.718	0	0.0842362	-0.0122591	1.77e-07	1.6e-05
ZMO1754	Aldehyde Dehydrogenase	0	0.174312	0.623114	1.15652	1.03879	0.872759	0	0.030921	1.093	8.70781e-09	4.05425e-07	0	1.12351	1.86487	0.951311	0.396496	0.241917	0.584596	0	-0.151295	-0.695188	9.51e-05	0.000856492
ZMO1755	Thymidylate synthase (TS) (TSase) (EC 2.1.1.45)	0	-0.105764	-0.0403111	-0.00534835	0.0333347	0.0485415	0	0.0328843	0.0806968	0.123435	0.18399	0	-0.0629599	-0.121134	-0.124123	-0.089395	-0.12338	-0.121563	0	0.104569	0.139312	0.0843749	0.0994493
ZMO1756	Gluconate permease	0	-0.0477852	0.104827	-0.169172	-0.192324	0.0165341	0	-0.137996	-0.10918	0.0112006	0.0270117	0	0.13558	0.378488	-0.23848	-0.329325	-0.217794	-0.453813	0	-0.550511	-0.398028	0.0824166	0.0974435
ZMO1757	Gluconokinase (EC 2.7.1.12)	0	-0.00919227	0.128535	0.0276296	-0.0993909	-0.260625	0	-0.0380782	0.195291	0.0121033	0.028639	0	0.0719573	0.200831	-0.325104	-0.623665	-0.485088	-0.594548	0	-0.733867	-0.62173	0.145477	0.162688
ZMO1758	Outer membrane protein assembly factor BamD	0	0.0878133	0.146982	0.139523	0.03833	0.34911	0	0.122865	0.0200285	0.0337919	0.0649343	0	0.142496	0.347215	-0.0774879	-0.202317	-0.142542	-0.32267	0	-0.44646	-0.146187	0.2186	0.238017
ZMO1759	Uncharacterized protein	0	0.0460527	0.0502818	0.109541	-0.0979364	-0.450228	0	0.181043	-0.0176971	0.0263929	0.0525535	0	-0.141285	-0.326278	0.00724545	0.12007	0.096771	0.180131	0	0.318588	0.280299	0.0165439	0.0296263
ZMO1760	Extracellular ligand-binding receptor	0	0.110486	0.165582	-0.0127853	-0.0488671	0.0453219	0	-0.0896349	-0.0807026	0.213039	0.28129	0	0.0271152	0.0245592	0.0383656	0.0692236	0.0624015	0.0287131	0	-0.0367545	0.0608334	0.0255438	0.038605
ZMO1761	Ribosomal RNA small subunit methyltransferase I (EC 2.1.1.198) (16S rRNA 2'-O-ribose C1402 methyltransferase) (rRNA (cytidine-2'-O-)-methyltransferase RsmI)	0	-0.0310967	-0.0182048	0.0337003	0.147111	0.206023	0	0.030345	0.0332895	0.00211482	0.00698907	0	-0.0458525	-0.163767	0.0138968	0.0920062	0.0634116	0.0856262	0	0.158849	0.184801	0.0145225	0.027222
ZMO1763	Uncharacterized protein	0	0.0440054	0.102903	-0.010588	0.135528	0.325132	0	0.0310525	0.0454647	0.0146604	0.033059	0	0.12602	0.283271	0.148582	0.123414	0.28709	0.0977765	0	-0.151187	0.165138	3.38e-05	0.000420275
ZMO1764	ErfK/YbiS/YcfS/YnhG family protein	0	0.0351422	0.0666291	0.028407	0.0944837	0.285344	0	-0.0265096	-0.142412	0.000718778	0.00302395	0	0.0314057	0.142109	-0.0306651	-0.0553869	-0.0212367	-0.0179727	0	-0.123254	0.0692071	0.00517267	0.0141411
ZMO1766	Mg2 transporter protein CorA family protein	0	0.0393269	-0.117179	-0.0118062	0.0138282	0.0378841	0	0.0784393	0.0586282	0.263502	0.333699	0	0.325608	0.353783	0.132869	0.120069	0.124192	0.101203	0	-0.0173986	0.00409707	0.218353	0.237885
ZMO1767	UTP--glucose-1-phosphate uridylyltransferase (EC 2.7.7.9) (UDP-glucose pyrophosphorylase)	0	-0.0254441	0.187107	0.237932	0.264565	0.432665	0	0.204727	0.550898	2.59445e-05	0.000234686	0	0.936228	1.28566	0.455487	0.129786	0.119705	0.0976454	0	-0.505266	-0.851863	1.09e-05	0.000203629
ZMO1768	Diaminopimelate decarboxylase (DAP decarboxylase) (DAPDC) (EC 4.1.1.20)	0	0.00810696	0.03667	0.0150917	0.0280026	0.105759	0	0.132401	0.315496	0.309928	0.380028	0	0.0843504	-0.0089606	-0.0230517	-0.106902	-0.112877	-0.106485	0	-0.323172	-0.22631	0.00034882	0.00212423
ZMO1769	Uncharacterized protein	0	-0.0738374	0.0643026	-0.206944	-0.199406	-0.335461	0	0.225378	-0.1017	0.146513	0.209702	0	0.0976781	0.250936	-0.273985	-0.49636	-0.215674	-0.202849	0	0.385412	-0.813546	0.95099	0.95149
ZMO1770	Argininosuccinate lyase (ASAL) (EC 4.3.2.1) (Arginosuccinase)	0	-0.0687517	-0.0384748	-0.00669359	0.129772	0.266068	0	0.0916263	0.207691	0.0014595	0.00523258	0	0.117582	0.0966532	-0.0978271	-0.292413	-0.264629	-0.2447	0	-0.458866	-0.613035	0.0106442	0.0221997
ZMO1771	Iron-containing alcohol dehydrogenase	0	0.013618	0.1558	0.141189	0.109233	0.109977	0	0.0955528	0.268127	0.0158536	0.0348076	0	0.15805	0.212794	0.183606	-0.0454639	-0.0598009	-0.0703573	0	-0.280937	-0.222982	8.45e-05	0.000797303
ZMO1772	NAD(P)H quinone oxidoreductase, PIG3 family	0	-0.00188655	0.136047	0.0562928	0.113704	0.0951859	0	0.121458	0.331508	0.419265	0.486225	0	-0.166082	-0.355954	-0.0492822	0.0550554	0.0851128	0.113356	0	0.312815	0.298394	0.0240467	0.0371223
ZMO1773	Aldo/keto reductase	0	0.053817	0.0153687	-0.00335235	0.189371	0.250543	0	0.161257	0.236406	0.122245	0.182905	0	-0.0594959	-0.204586	-0.0532161	0.0324706	0.00399996	0.0543429	0	0.106182	0.0561458	0.0115451	0.023311
ZMO1776	Aminopeptidase (EC 3.4.11.-)	0	0.149772	0.437313	0.743252	0.747437	0.80352	0	0.525284	1.28591	3.99624e-10	3.15559e-08	0	1.44078	2.56282	1.06585	0.306398	0.179736	0.282987	0	-0.830772	-1.07621	5.87e-07	3.48e-05
ZMO1778	Uncharacterized protein	0	-0.028731	-0.161711	-0.398576	0.245055	0.335217	0	-0.0369811	-0.625536	0.430179	0.495613	0	-0.0837335	-0.0420647	0.00995507	0.0988594	0.064519	0.121292	0	0.0179634	0.123011	0.00410517	0.0121635
ZMO1779	Antibiotic biosynthesis monooxygenase	0	-0.00322864	-0.0728302	-0.116396	-0.18721	-0.577112	0	0.219085	0.257818	0.000142076	0.000875122	0	0.417431	0.0820544	-1.15208	-1.81121	-1.7548	-1.79533	0	-1.06443	-1.31264	2.15e-06	8.01e-05
ZMO1780	Antibiotic biosynthesis monooxygenase	0	0.165195	0.143312	0.134827	0.0459864	0.139223	0	0.2387	0.535616	0.442864	0.507275	0	0.385517	-0.198639	-0.825801	-1.38981	-1.37649	-1.36811	0	-0.931364	-0.813405	7.71e-07	4.07e-05
ZMO1781	MscS Mechanosensitive ion channel	0	-0.0145289	0.059018	0.39916	0.57888	0.627318	0	0.163625	-0.0240173	4.43485e-07	1.13232e-05	0	0.177799	0.862839	0.667485	0.386496	0.311358	0.34197	0	-0.116508	0.105955	9.63e-07	4.36e-05
ZMO1786	Uncharacterized protein	0	0.0176829	-0.240538	-0.188981	-0.235966	-0.396302	0	-0.0819719	0.165059	0.0166723	0.0360549	0	-0.0984577	-0.0799904	0.116791	-0.0509626	-0.145058	-0.0275356	0	-0.159736	-0.161089	0.0026154	0.00893619
ZMO1787	Uncharacterized protein	0	-0.0408682	0.120598	-0.208984	0.836536	1.31264	0	1.46314	1.70732	0.0055166	0.0152139	0	-0.323138	0.169458	-0.0320971	-0.21556	-0.254509	-0.247464	0	-0.53734	-1.03399	0.0283725	0.041372
ZMO1788	Uncharacterized protein	0	0.185998	0.140834	0.367349	0.309015	0.241367	0	0.292934	0.816745	0.00130624	0.00485393	0	0.596397	0.780816	0.260127	0.213757	0.168455	0.248202	0	-0.0106097	-0.158332	0.0414109	0.055007
ZMO1790	ABC transporter related protein	0	-0.0212526	-0.0480095	0.0306749	0.00246902	0.117257	0	0.0764209	0.114345	0.115649	0.175293	0	-0.12246	0.0379685	-0.0907441	-0.123403	-0.0509456	-0.0228922	0	-0.175968	-0.176972	0.04972	0.0637867
ZMO1792	Dihydroxy-acid dehydratase (DAD) (EC 4.2.1.9)	0	0.0793889	0.102881	0.0600622	0.0504768	0.109866	0	0.294125	0.555783	0.639595	0.678151	0	0.0671032	-0.0338894	0.272866	0.0628232	-0.0789009	-0.045329	0	-0.372434	-0.474747	5.76e-07	3.48e-05
ZMO1793	Transcriptional regulator, LysR family	0	-0.0104298	0.156581	0.129805	0.0570135	0.046361	0	0.0527737	0.244458	0.284882	0.355653	0	-0.116143	-0.280152	-0.0224332	0.135427	0.132163	0.235802	0	0.16288	0.118865	0.0215461	0.0346341
ZMO1794	Uncharacterized protein	0	-0.0302389	-0.341035	-0.11243	-0.10568	-0.180422	0	-0.0551731	-0.186041	0.192355	0.260032	0	0.286823	0.386205	-0.210466	-0.438344	-0.34118	-0.612376	0	-0.468907	-0.263555	0.0208466	0.0338935
ZMO1796	3-phosphoshikimate 1-carboxyvinyltransferase (EC 2.5.1.19) (5-enolpyruvylshikimate-3-phosphate synthase) (EPSP synthase) (EPSPS)	0	-0.0724646	-0.0564064	-0.0667674	-0.0662431	0.0468515	0	0.116015	0.202992	0.402842	0.47272	0	0.171933	0.121786	-0.0150981	-0.0335974	-0.00586605	-0.0286004	0	-0.16499	-0.0158854	0.0630249	0.0775565
ZMO1797	Cytidylate kinase (CK) (EC 2.7.4.25) (Cytidine monophosphate kinase) (CMP kinase)	0	-0.0496959	-0.0597096	-0.184264	-0.23659	-0.0460147	0	-0.0092962	0.0279827	0.0532135	0.0942248	0	0.0143324	0.00311123	-0.0658934	0.0229418	0.0574521	0.114386	0	-0.0184563	0.0701376	0.0424196	0.0560872
ZMO1798	30S ribosomal protein S1	0	-0.0377615	-0.10907	-0.141704	-0.202611	-0.274024	0	0.0202544	-0.0435106	0.0563748	0.098248	0	0.603802	0.53771	-0.208925	-0.912437	-0.807614	-1.16924	0	-0.760095	-0.939172	0.000603122	0.00308883
ZMO1800	Phenazine biosynthesis protein PhzF family	0	-0.0766781	-0.120342	0.00218859	0.18159	0.215492	0	0.351901	0.245157	0.0112773	0.0270895	0	-0.0592178	0.136965	0.111713	0.144711	-0.0261195	0.248298	0	0.116513	-0.197698	0.107258	0.123359
ZMO1801	Integration host factor subunit beta	0	0.118884	-0.087338	0.10007	0.398741	0.503719	0	0.0734514	0.151046	0.00605724	0.0163908	0	-0.0255834	-0.103769	-0.050885	-0.201075	-0.0789272	0.0456436	0	-0.352464	-0.392339	0.000317593	0.00199151
ZMO1805	Haloacid dehalogenase domain protein hydrolase	0	-0.0638579	-0.00519888	0.0586686	0.107639	0.0832054	0	0.0346827	0.107756	0.152252	0.21674	0	-0.0115724	-0.255336	-0.00485315	0.081041	0.158124	0.161908	0	0.274811	0.216193	0.0128517	0.0250701
ZMO1806	Maltose O-acetyltransferase (EC 2.3.1.79)	0	-0.0052744	-0.213127	-0.163604	-0.282742	-0.107946	0	0.276885	0.397664	0.138538	0.201567	0	-0.170077	-0.235392	-0.0498701	0.00930261	-0.0122731	0.11264	0	0.155913	0.248526	0.0406518	0.0542785
ZMO1808	Uncharacterized protein	0	-0.0896738	-0.0702719	-0.083365	-0.162138	-0.328468	0	0.0585615	-0.00977581	0.0179115	0.0384198	0	0.0221521	-0.0466921	-0.178812	-0.211334	-0.0703508	-0.163805	0	-0.260258	0.0266902	5.97e-05	0.000613571
ZMO1809	Electron transport complex subunit E	0	0.235852	0.0773568	0.235157	0.0745699	0.132598	0	-0.309482	-0.0170258	0.149785	0.213612	0	0.0909435	0.0564211	-0.0847067	-0.106927	-0.16748	-0.175429	0	-0.334548	-0.208264	0.00202887	0.00758829
ZMO1810	Electron transport complex subunit G	0	-0.0421479	0.0266853	0.0618908	-0.0859539	-0.192022	0	-0.0645252	-0.0770165	0.0899068	0.144051	0	0.0586865	0.0404404	-0.0473481	-0.0648151	-0.0699693	-0.121161	0	-0.205488	-0.140806	0.0205388	0.0336702
ZMO1811	Electron transport complex subunit D	0	0.0451771	0.0292487	0.132806	0.152565	-0.113062	0	-0.0599758	-0.138382	0.483561	0.544435	0	0.0160867	-0.0477302	-0.0475023	0.0325271	0.0873911	0.0850064	0	-0.0346038	0.15283	0.00091889	0.00421713
ZMO1812	Electron transport complex subunit C	0	-0.052312	-0.00897769	-0.100463	-0.120748	-0.061151	0	0.0172815	-0.112316	0.426758	0.493108	0	-0.0546236	0.00789732	-0.119969	-0.124004	-0.0288144	0.0401895	0	0.084705	-0.03601	0.136774	0.153769
ZMO1813	Electron transport complex subunit B	0	0.0937129	0.048017	-0.287101	-0.511561	-1.12484	0	-0.205281	-0.153837	0.00015035	0.000903635	0	0.00547142	0.0647153	-0.0835723	-0.115118	0.0871985	0.0180325	0	0.111059	0.0064837	0.293952	0.314653
ZMO1814	Electron transport complex subunit A	0	-0.003092	0.148726	-0.155918	-0.262626	-0.319591	0	-0.271257	-0.45852	0.00135031	0.00493448	0	-0.128901	0.0251773	0.00422482	-0.0848246	-0.0734292	-0.0489526	0	-0.302549	0.0948976	2.46e-05	0.000339151
ZMO1815	TonB-dependent siderophore receptor	0	-0.0308512	-0.158261	-0.240515	-0.507238	-0.760376	0	-0.514387	-0.877168	3.8334e-06	5.4805e-05	0	0.0493019	-0.370224	-0.116681	0.0450605	-0.0225306	0.0630085	0	0.316195	0.455357	0.0223907	0.0354519
ZMO1816	Transcriptional regulator, NifA, Fis Family	0	-0.0305708	-0.176392	-0.358156	-0.868078	-1.40041	0	-0.244441	-0.475511	2.4963e-10	2.07981e-08	0	-0.00165967	-0.593615	-0.301975	-0.150295	-0.22997	-0.112144	0	0.0848425	0.432494	0.00575077	0.0151105
ZMO1817	Nitrogenase cofactor biosynthesis protein NifB	0	0.0862774	0.0178753	-0.492221	-1.28316	-1.56954	0	-0.250215	-0.738129	0.00191567	0.00653556	0	-0.149702	-0.537156	-0.391503	-0.238638	-0.295457	-0.22699	0	0.0269731	0.394351	0.0096998	0.021019
ZMO1818	4Fe-4S ferredoxin iron-sulfur binding domain protein	0	-0.219574	-0.496436	-0.460023	-1.2869	-3.56827	0	0.142687	0.287787	5.5141e-07	1.3429e-05	0	0.0843725	-0.0369938	-1.17377	-1.39707	-1.22185	-1.53288	0	-0.522202	-0.591833	1.75e-07	1.6e-05
ZMO1820	Nitrogen fixation protein FixT	0	0.0656662	0.24853	0.0353642	0.00359546	0.171696	0	-0.0418159	0.152649	0.151227	0.215475	0	0.0813798	-0.376605	-0.272454	-0.13334	-0.113671	-0.226297	0	-0.0755469	0.29533	0.00137397	0.00567917
ZMO1821	Uncharacterized protein	0	0.0933175	0.323083	-0.0334126	-0.0726239	0.128718	0	0.31662	0.221065	0.0923342	0.146605	0	-0.0884298	-0.229456	-0.0817965	0.0318929	-0.0300524	0.067922	0	0.0514973	0.258433	0.0236314	0.0366827
ZMO1822	TonB-dependent siderophore receptor	0	-0.0233753	-0.106351	-0.0495411	-0.159151	-0.247114	0	-0.589974	-0.837573	0.00271657	0.00854936	0	-0.14848	-0.174279	0.14879	0.235741	0.220425	0.259379	0	0.357409	0.287272	0.00555346	0.0147781
ZMO1823	Nitrogenase iron protein (EC 1.18.6.1) (Nitrogenase Fe protein) (Nitrogenase component II) (Nitrogenase reductase)	0	-0.141025	-0.0669191	-0.665732	-1.52981	-2.41496	0	-0.201483	-0.480813	1.76885e-10	1.5556e-08	0	0.0556892	-0.543608	-0.612209	-0.425543	-0.467238	-0.324364	0	-0.0385486	0.442628	0.00261972	0.00893619
ZMO1824	Nitrogenase protein alpha chain (EC 1.18.6.1)	0	-0.160156	-0.802892	-1.38854	-2.8089	-5.49716	0	-0.342452	-0.836623	4.1862e-10	3.15559e-08	0	0.156282	-0.437866	-0.369179	-0.229484	-0.223681	-0.109016	0	-0.0200593	0.360571	0.00325636	0.0103218
ZMO1825	Nitrogenase molybdenum-iron protein beta chain (EC 1.18.6.1)	0	0.124794	-0.214081	-1.06176	-2.35805	-3.36204	0	-0.178309	-0.760155	1.21709e-09	7.70661e-08	0	0.201931	-0.320664	-0.316494	-0.20326	-0.203329	-0.105979	0	0.0368804	0.39118	0.00860482	0.019417
ZMO1826	Nitrogenase MoFe cofactor biosynthesis protein NifE (EC 1.18.6.1)	0	-0.0600282	-0.18186	-0.58549	-2.26062	-3.46623	0	-0.685774	-1.49825	1.17614e-08	4.98117e-07	0	0.0361763	-0.364816	-0.0620328	0.096827	0.0648839	0.171524	0	0.316108	0.39466	0.023311	0.0364234
ZMO1827	Nitrogenase molybdenum-iron cofactor biosynthesis protein NifN (EC 1.18.6.1)	0	0.0114838	-0.200226	-1.44751	-3.65727	-4.59556	0	-0.424533	-0.878524	3.39166e-05	0.000284074	0	0.0445774	-0.460896	-0.136983	-0.0129541	-0.0454254	0.0469996	0	0.175169	0.394787	0.0172021	0.0302905
ZMO1828	Nitrogen fixation protein NifX	0	-0.0613924	-0.17615	-0.163314	-0.426222	-0.71612	0	-0.380337	-0.569705	0.000620268	0.0027033	0	0.0673701	-0.325845	-0.181024	-0.0199874	0.0114614	0.148868	0	0.201412	0.19639	0.0314311	0.0446901
ZMO1829	Nitrogen fixation protein	0	-0.906867	-1.11833	-1.05224	1.25754	-0.192079	0	0.291266	-0.727872	0.126622	0.187644	0	0.00355393	-0.339052	-0.0197493	0.154248	0.173103	0.269296	0	0.347616	0.375812	0.0259961	0.0390993
ZMO1834	Cysteine desulfurase NifS	0	0.309151	-0.108222	-0.272797	-0.152143	0.0720288	0	-0.000915245	-0.310992	0.168344	0.233148	0	-0.144049	-0.362749	-0.0273163	0.115052	0.0901501	0.186538	0	0.311665	0.319601	0.0323057	0.0456703
ZMO1835	Homocitrate synthase	0	-0.357529	-0.356666	0.717515	0.581632	-1.32115	0	-0.26428	-1.16167	0.294085	0.3657	0	-0.130129	-0.253082	-0.0689559	0.0366949	0.0337685	0.162524	0	0.271537	0.253165	0.0734524	0.0881058
ZMO1837	ModD protein	0	-0.174085	-0.265571	-0.356248	-0.288962	-0.0679009	0	0.213748	-0.122336	0.795243	0.816918	0	-0.0612895	-0.433472	-0.275959	-0.173047	-0.166108	-0.081319	0	0.18867	0.46938	0.0355756	0.049052
ZMO1841	Positive regulator of sigma E, RseC/MucC	0	-0.22289	-0.118528	-0.0534476	0.101487	0.404095	0	-0.346066	-0.289766	0.158822	0.223741	0	-0.00398312	-0.0781807	-0.188099	-0.202725	-0.178285	-0.0727819	0	-0.309649	-0.164307	0.00380824	0.011467
ZMO1842	FAD:protein FMN transferase (EC 2.7.1.180) (Flavin transferase)	0	0.0866279	-0.363873	-0.386748	-0.801133	-0.767392	0	-0.269552	-0.805927	3.34477e-05	0.000281637	0	0.292405	-0.0315881	-0.501893	-0.685015	-0.619195	-0.595134	0	-0.354579	-0.213045	1.01e-05	0.000194988
ZMO1844	Oxidoreductase domain protein	0	-0.101677	-0.0941831	0.0563185	0.102204	0.095498	0	0.0216851	0.210965	0.0707626	0.117665	0	0.278509	0.170994	0.0151774	-0.00255793	-0.00665046	0.0697359	0	-0.186982	-0.117482	0.00304582	0.00989241
ZMO1845	PhnA protein	0	-0.0475347	-0.281444	-0.242465	-0.103717	-0.498827	0	0.0644178	-0.225526	0.129794	0.190951	0	0.0546902	-0.151769	-0.137828	-0.20667	-0.229129	-0.117384	0	-0.234809	0.000237791	0.00073614	0.00361412
ZMO1846	ABC transporter related protein	0	-0.090543	-0.440233	-0.271845	-0.382999	-0.776909	0	-0.232974	-0.464863	0.000383411	0.00185608	0	0.0223452	-0.355188	0.121324	0.376008	0.431699	0.503803	0	0.576846	0.38552	0.00642128	0.0163296
ZMO1848	Periplasmic binding protein	0	-0.00134848	-0.17535	-0.277975	-0.41106	-0.677357	0	-0.234918	-0.509468	4.36543e-05	0.000343805	0	0.096805	-0.921775	-0.753931	-0.802104	-0.804443	-0.703038	0	0.0340666	0.599904	0.000118133	0.000975884
ZMO1849	Uncharacterized protein	0	-0.312162	-0.233346	-0.199302	-0.0266048	0.122502	0	-0.21554	-0.687992	0.81361	0.832702	0	-0.11139	-0.0353226	0.308381	0.333917	0.15458	0.493324	0	0.429883	-0.383871	0.0299245	0.043008
ZMO1851	Flavodoxin	0	-0.0374819	-0.0167725	-0.261124	-0.0672197	-0.503582	0	-0.452196	-0.388366	0.566983	0.614005	0	-0.154792	-0.320543	0.0753514	0.0741606	0.0697392	0.18716	0	0.434186	0.429735	0.0230226	0.0361512
ZMO1853	Dihydrodipicolinate synthetase	0	0.0709602	0.210761	0.131058	0.145351	0.0636545	0	0.20308	0.428285	0.331427	0.401107	0	-0.154203	-0.342001	0.000539924	0.116809	0.0806635	0.180198	0	0.346764	0.28787	0.0226503	0.0357438
ZMO1854	Transcriptional regulator, GntR family with aminotransferase domain	0	0.128193	-0.0251004	0.128403	0.186366	0.402786	0	0.14722	0.198097	0.0935026	0.147867	0	-0.0906605	-0.257305	0.0215339	0.0904043	0.0971102	0.161118	0	0.336656	0.255692	0.0208049	0.0338935
ZMO1855	Glutamine amidotransferase class-I	0	0.164729	0.147541	0.0665894	-0.0753022	-0.118539	0	0.0414925	-0.0430363	0.185736	0.253029	0	0.0231804	-0.254086	0.169232	0.363084	0.347181	0.460722	0	0.460241	0.327458	0.0130844	0.0254196
ZMO1857	Transcriptional regulator, LysR family	0	0.109177	-0.111594	0.180711	0.141899	0.241808	0	-0.0262579	0.371436	0.245774	0.315028	0	-0.000580446	-0.192339	0.0871588	0.171606	0.150084	0.304282	0	0.305653	0.114707	0.0233706	0.036434
ZMO1859	Porin	0	-0.0908367	0.0997014	-0.0645926	-0.183866	-0.304651	0	-0.0905065	-0.135318	0.0473029	0.0860695	0	-0.00369335	-0.193042	-0.0337521	0.0469441	-0.0265748	0.0661399	0	0.0762066	0.154712	0.0196083	0.0327873
ZMO1860	Uncharacterized protein	0	0.273703	0.00152966	-0.148655	-0.65431	-1.40404	0	-0.228303	-0.425577	7.40423e-06	8.74694e-05	0	-0.00147776	-0.367099	-0.301139	-0.283452	-0.260382	-0.26658	0	-0.106366	-0.0757548	0.0297794	0.0428845
ZMO1861	2-nitropropane dioxygenase NPD	0	0.190852	0.570875	0.820716	1.01661	1.27011	0	0.0116082	0.109806	1.28412e-06	2.78461e-05	0	-0.0280536	0.144568	0.38901	0.311887	0.317748	0.256818	0	0.318288	0.239282	0.00569261	0.0150431
ZMO1866	Beta-lactamase domain protein	0	-0.0399358	-0.0894378	-0.0274782	0.14793	0.230143	0	-0.103982	-0.120546	8.5041e-05	0.000590439	0	0.124334	0.320461	0.325294	0.124756	0.0807163	0.0949941	0	-0.144536	-0.116469	2.19e-05	0.000320036
ZMO1867	Type III pantothenate kinase (EC 2.7.1.33) (PanK-III) (Pantothenic acid kinase)	0	0.0591908	0.375628	0.148553	0.241417	0.32309	0	0.120367	-0.00118977	0.0865133	0.139319	0	0.047087	0.20731	0.23276	0.0145163	0.0397263	-0.0992157	0	-0.196403	-0.0318609	1.44e-05	0.000241615
ZMO1868	Biotin/acetyl-CoA-carboxylase ligase	0	0.0121776	-0.116483	0.0756776	0.315557	0.442297	0	0.220673	0.215074	0.00306287	0.00948829	0	-0.0341806	0.0700164	0.142047	-0.0155105	0.00783891	-0.0588794	0	-0.138766	0.0995862	0.000108087	0.000916806
ZMO1869	Ribonuclease I-like protein	0	0.057567	-0.00754513	0.0894955	0.0299731	0.155192	0	0.0253453	0.0921616	0.127902	0.18887	0	0.0330934	0.207709	0.184634	-0.0322127	0.000584343	-0.0674009	0	-0.244453	-0.114923	0.000741808	0.00363256
ZMO1870	Nicotinate-nucleotide pyrophosphorylase (EC 2.4.2.19)	0	-0.0631113	-0.00321695	0.217437	0.301418	0.342359	0	0.00778354	0.162334	3.81882e-07	1.0133e-05	0	0.0528257	0.709724	0.443843	0.0188408	0.0297217	-0.0199558	0	-0.383045	-0.548168	0.000796788	0.00378983
ZMO1871	Quinolinate synthase A (EC 2.5.1.72)	0	0.0542799	0.0925903	0.205601	0.130912	0.0872147	0	0.0932973	0.24287	0.0014497	0.00522751	0	0.196498	0.787621	0.66937	0.145347	0.139437	0.0288086	0	-0.377138	-0.23322	0.00282187	0.00940623
ZMO1872	Uncharacterized protein	0	0.243769	0.478048	0.931994	1.116	1.19359	0	0.0701308	0.136785	3.01589e-06	4.87159e-05	0	0.450946	1.89246	1.5258	0.69144	0.60062	0.481474	0	-0.4542	-0.596623	6.46e-05	0.000652776
ZMO1873	Glutaredoxin	0	0.0939855	0.349317	0.959113	1.45743	1.87446	0	0.210965	0.427737	1.19573e-08	4.98117e-07	0	0.372996	1.45687	1.26965	0.648152	0.506494	0.51928	0	-0.213705	-0.264685	4.9e-06	0.000120969
ZMO1874	BolA family protein	0	-0.0929846	0.285709	1.06566	1.44777	1.82437	0	-0.0571461	0.238543	3.08653e-09	1.68482e-07	0	0.466172	1.90505	1.65138	1.09205	1.01441	0.925042	0	-0.158748	-0.360711	2.43e-07	2.07e-05
ZMO1875	Uncharacterized protein	0	0.0602027	0.382652	0.636547	0.793823	0.792192	0	0.192592	0.548079	3.6241e-06	5.46377e-05	0	0.320239	1.65287	1.34621	0.615429	0.462389	0.505815	0	-0.303321	-0.309919	7.39e-05	0.000727432
ZMO1876	Uncharacterized protein	0	-0.058818	0.0773473	0.073627	0.15931	0.433263	0	0.0666734	0.20832	0.0290534	0.0573461	0	0.0184116	0.54796	-0.0062992	-0.412872	-0.454058	-0.606303	0	-0.483132	-0.13679	0.259005	0.278816
ZMO1877	Glutamine cyclotransferase	0	-0.0104059	0.187634	0.0459991	-0.0693798	0.0463726	0	-0.0147596	0.346195	0.177122	0.243389	0	-0.146029	-0.323415	-0.0849542	0.0265112	-0.00997439	0.037459	0	0.0405844	0.102092	0.00856604	0.019369
ZMO1878	Valine--tRNA ligase (EC 6.1.1.9) (Valyl-tRNA synthetase) (ValRS)	0	0.00371142	-0.00756843	-0.0484789	-0.0400028	-0.120037	0	0.106191	0.121619	0.133969	0.195639	0	0.0282277	-0.00340145	-0.0576314	-0.133176	-0.0996206	-0.0473317	0	-0.315692	-0.333451	0.0115388	0.023311
ZMO1879	Delta-aminolevulinic acid dehydratase (EC 4.2.1.24)	0	0.00708841	-0.0444018	0.089191	0.235042	0.371946	0	0.182994	0.284531	0.00239258	0.00774531	0	0.066054	-0.00120946	-0.0659175	-0.135331	-0.062734	-0.0465967	0	-0.269796	-0.387969	0.00222629	0.0080321
ZMO1880	Uncharacterized protein	0	0.0332715	0.116898	-0.0872223	-0.164858	-0.197966	0	0.0362759	-0.0396002	0.0227158	0.0465791	0	0.0430409	-0.0957271	0.02371	-0.123797	-0.0907459	-0.128128	0	-0.196895	-0.0244751	0.00385492	0.0115709
ZMO1883	D-isomer specific 2-hydroxyacid dehydrogenase NAD-binding protein	0	-0.00329481	0.034381	0.121104	0.241335	0.28179	0	0.0295327	0.163175	0.0125495	0.0293875	0	-0.191249	-0.292325	0.0365989	0.118385	0.136383	0.193125	0	0.24869	0.260403	0.00679519	0.0167023
ZMO1884	Uncharacterized protein	0	0.157517	-0.038849	-0.157715	-0.310902	-0.873943	0	-0.0628001	-0.0283992	2.8534e-05	0.000251052	0	-0.0576762	-0.215929	0.112626	0.148902	0.130402	0.152871	0	0.212892	0.202189	0.00505437	0.0139516
ZMO1885	NADH:flavin oxidoreductase/NADH oxidase	0	-0.00181723	0.108106	0.168566	0.23201	0.254307	0	0.100036	0.177084	0.000163995	0.000969955	0	0.03896	0.0546483	0.140363	0.105485	0.113214	0.203575	0	-0.155722	-0.243742	4.49e-05	0.000504545
ZMO1887	Isochorismatase hydrolase	0	-0.0338176	-0.0989491	-0.102963	0.0896036	0.173466	0	0.122997	0.117844	0.0916332	0.145638	0	0.13615	0.0676078	0.127627	0.159025	0.168393	0.162114	0	0.105943	0.16683	0.0390782	0.052584
ZMO1889	SAM-dependent methyltransferase-like protein	0	-0.109971	-0.196415	-0.0969576	-0.0576957	0.0503294	0	0.0591559	0.066188	0.0653415	0.110745	0	0.0336169	-0.185747	0.0650225	0.168464	0.211612	0.233674	0	0.239128	0.266092	0.010259	0.0218277
ZMO1890	Mitochondrial processing peptidase-like protein (EC 3.4.24.64)	0	0.123306	-0.0704456	-0.127037	-0.256917	-0.26159	0	0.0651294	0.0922965	0.0129439	0.0301568	0	0.106024	-0.0450256	0.0901631	0.0455778	0.0361477	0.0685595	0	-0.105927	0.0236742	0.00438527	0.0127023
ZMO1891	Threonine synthase (EC 4.2.3.1)	0	0.0457485	0.106295	0.00690365	-0.0984826	-0.150551	0	0.095412	0.182231	0.0107076	0.0261577	0	0.249492	0.1486	0.020329	-0.222207	-0.223738	-0.241479	0	-0.618313	-0.570825	0.000447355	0.00251678
ZMO1892	Uncharacterized protein	0	0.0830282	0.204743	-0.0771859	-0.219597	-0.248224	0	-0.0779107	0.100813	0.0117088	0.0277887	0	0.156042	0.362024	0.0692329	-0.247027	-0.311465	-0.635579	0	-0.82942	-0.721517	0.113348	0.12958
ZMO1895	PfkB domain protein	0	-0.0315816	-0.0884298	-0.133175	-0.193212	-0.0662788	0	0.104557	0.343746	0.116784	0.17657	0	0.0921673	-0.0105141	0.0375522	-0.0365335	-0.0763747	-0.105123	0	-0.253457	-0.152809	2.98e-05	0.0003882
ZMO1896	Protein-export membrane protein SecF	0	0.0163312	0.16664	0.0928203	0.210143	0.452665	0	0.0403135	0.0693578	0.00122459	0.00462657	0	0.216133	0.160708	0.197143	-0.0128115	0.0169131	-0.204433	0	-0.490515	-0.229709	0.0194557	0.0326266
ZMO1897	Protein translocase subunit SecD	0	-0.0650762	-0.152881	-0.0168788	0.0885544	0.108221	0	-0.0902712	-0.111281	0.0583575	0.100601	0	0.233785	0.255013	0.0867447	-0.206589	-0.186863	-0.418896	0	-0.662873	-0.431794	0.475308	0.496747
ZMO1898	Preprotein translocase, YajC subunit	0	0.215078	0.15558	0.0205489	-0.304648	-0.220655	0	-0.154059	-0.148838	0.19489	0.262941	0	0.12307	0.241859	0.071699	-0.291965	-0.269215	-0.432571	0	-0.864575	-0.605576	0.51945	0.539614
ZMO1899	3-oxoacyl-[acyl-carrier-protein] synthase 3 (EC 2.3.1.180) (3-oxoacyl-[acyl-carrier-protein] synthase III) (Beta-ketoacyl-ACP synthase III) (KAS III)	0	0.0349553	-0.0736339	-0.0130578	-0.205022	-0.20402	0	-0.0537409	0.0157478	0.0980944	0.152989	0	0.214996	0.515757	-0.019144	-0.241857	-0.200242	-0.548542	0	-0.560766	-0.171117	0.0701093	0.08463
ZMO1900	Phosphate acyltransferase (EC 2.3.1.n2) (Acyl-ACP phosphotransacylase) (Acyl-[acyl-carrier-protein]--phosphate acyltransferase) (Phosphate-acyl-ACP acyltransferase)	0	0.0759386	0.0783634	-0.106317	-0.303306	-0.197891	0	0.0867522	0.270454	0.00246565	0.0079171	0	0.323393	0.683842	-0.312749	-0.681636	-0.55998	-1.10341	0	-0.931291	-0.652889	0.00163293	0.00646367
ZMO1901	Uncharacterized protein	0	-0.0609023	-0.0350121	-0.0255944	-0.0547872	-0.0302691	0	-0.089565	0.00566109	0.742009	0.767712	0	0.146213	0.124838	0.158021	0.0789446	0.00402531	-0.00284429	0	-0.196355	-0.025612	0.00756944	0.0179103
ZMO1902	Uroporphyrinogen III synthase HEM4	0	0.0809673	-0.128433	0.119909	0.170067	0.410744	0	0.0436072	0.158243	0.0251262	0.0507331	0	-0.0636247	-0.233788	0.117363	0.250009	0.215866	0.272619	0	0.236864	0.108763	0.00742006	0.0176447
ZMO1903	Hydroxymethylbilane synthase (EC 2.5.1.61)	0	0.0239818	0.0724901	-0.0355579	-0.0225007	-0.0907697	0	0.0404066	-0.0677163	0.554569	0.603771	0	-0.0156334	-0.0320217	0.107825	0.0831896	0.091831	0.0619302	0	0.0578987	0.0807803	0.00746072	0.0176971
ZMO1904	tRNA N6-adenosine threonylcarbamoyltransferase (EC 2.3.1.234) (N6-L-threonylcarbamoyladenine synthase) (t(6)A synthase) (t(6)A37 threonylcarbamoyladenosine biosynthesis protein TsaD) (tRNA threonylcarbamoyladenosine biosynthesis protein TsaD)	0	-0.120759	-0.101404	0.0622684	0.173114	0.0576516	0	-0.0877403	-0.081852	0.0215809	0.0448327	0	-0.0556945	-0.16471	0.0524222	0.0521717	0.0915532	0.0841461	0	-0.0251806	0.0553063	0.00125161	0.00534393
ZMO1905	Glycerol-3-phosphate dehydrogenase [NAD(P)+] (EC 1.1.1.94) (NAD(P)H-dependent glycerol-3-phosphate dehydrogenase)	0	0.16201	0.150089	0.056452	0.019805	0.0408869	0	0.0591006	0.11793	0.538678	0.592995	0	0.00216923	-0.117393	0.0432815	0.048214	0.0762658	0.118686	0	0.0810659	0.153291	0.0124751	0.0246135
ZMO1906	Translation initiation factor IF-3	0	0.0394598	0.145403	-0.103479	-0.119964	-0.114406	0	-0.118619	-0.058665	0.00476284	0.0135604	0	0.275449	0.190567	-0.0117075	-0.441278	-0.468891	-0.73183	0	-0.655105	-0.326676	0.0751419	0.0898488
ZMO1907	DNA mismatch repair protein MutS	0	0.0244442	-0.0222064	-0.0483765	-0.0431059	-0.0118772	0	0.0273744	0.0859178	0.469618	0.531003	0	0.0434325	0.0998096	0.0801532	-0.038897	-0.0113159	-0.0543961	0	-0.301825	-0.131889	6.69e-05	0.000668608
ZMO1908	SmpA/OmlA domain protein	0	0.102414	-0.0524546	0.264862	0.38715	0.329034	0	0.011411	-0.0494095	0.0233472	0.0476886	0	0.115199	0.367599	0.0958671	-0.370362	-0.39819	-0.679812	0	-0.642737	-0.209636	0.154478	0.171843
ZMO1909	Uncharacterized protein	0	0.00244426	0.0150497	0.0948098	-0.0410517	-0.0856728	0	0.0832021	0.358457	0.0679744	0.114169	0	0.0409061	0.0703183	0.230185	0.10164	0.117139	0.237503	0	0.166777	0.160428	0.00943993	0.0206397
ZMO1910	50S ribosomal protein L25 (General stress protein CTC)	0	0.098273	0.105411	0.0219188	-0.147874	-0.0249771	0	0.0995223	0.142802	0.0929958	0.14736	0	0.347075	0.684467	-0.535992	-1.12614	-0.835984	-1.31586	0	-0.791976	-0.695021	0.000204449	0.00146586
ZMO1911	Peptidyl-tRNA hydrolase (PTH) (EC 3.1.1.29)	0	-0.0726577	-0.359635	-0.180258	-0.12185	-0.105753	0	0.0625891	0.191103	0.0549195	0.0963832	0	0.000552944	-0.147847	-0.0972978	-0.150065	-0.166215	-0.294135	0	-0.216515	0.122273	0.00764968	0.0179883
ZMO1912	Ribosome-binding ATPase YchF	0	-0.0217954	-0.0384919	-0.13657	-0.147755	-0.135073	0	0.0885043	0.231917	0.00315148	0.00970583	0	0.181835	-0.0700346	0.028503	0.00979603	0.0365167	0.0160024	0	-0.218645	-0.0511733	0.000169638	0.00128498
ZMO1913	Glutathione synthetase (EC 6.3.2.3) (GSH synthetase) (GSH-S) (GSHase) (Glutathione synthase)	0	0.06228	0.0732063	0.162086	0.392741	0.457609	0	0.0978284	0.306559	8.90203e-06	0.00010149	0	0.183252	0.0977296	0.20901	-0.115852	-0.14728	-0.0114658	0	-0.295608	-0.168979	0.0152125	0.0280347
ZMO1914	Integrase family protein	0	0.0449385	0.0124606	-0.0121583	-0.160894	-0.358916	0	-0.05128	-0.0916693	0.00276493	0.00864996	0	0.0942454	-0.0406526	0.117097	0.128328	0.101003	0.124062	0	0.0611646	0.0369877	0.00857333	0.019369
ZMO1915	ATP-dependent dethiobiotin synthetase BioD (EC 6.3.3.3) (DTB synthetase) (DTBS) (Dethiobiotin synthase)	0	0.0737417	0.132526	0.164557	0.193857	0.190605	0	0.0526332	0.176903	0.171889	0.236815	0	-0.096095	-0.231368	0.0915717	0.0961346	0.131591	0.161017	0	0.0795866	0.11948	0.00767074	0.0180153
ZMO1916	Uncharacterized protein	0	0.0371871	0.0224302	0.126203	0.116366	0.337811	0	0.0321056	0.157853	0.000355367	0.00175795	0	-0.0801767	-0.227319	0.10108	0.117814	0.102537	0.0987056	0	0.0889032	0.259297	0.00308335	0.00998018
ZMO1917	8-amino-7-oxononanoate synthase (EC 2.3.1.47)	0	0.0932305	0.0863338	0.222405	0.118657	0.13483	0	0.0874497	0.277304	0.0768094	0.125999	0	-0.0858782	-0.193991	0.0615002	0.14095	0.122563	0.160509	0	0.122627	0.140751	0.0104607	0.0219828
ZMO1918	Adenosylmethionine-8-amino-7-oxononanoate aminotransferase	0	0.114279	0.274509	0.385343	0.379893	0.42843	0	0.0966433	0.263327	0.000449791	0.00210035	0	-0.0498555	-0.163064	0.0329422	0.125527	0.134157	0.187918	0	0.145	0.117254	0.0014076	0.00577632
ZMO1919	Thiol-disulfide isomerase	0	0.151741	0.115637	0.187968	0.238661	0.392402	0	0.143985	0.302078	0.121029	0.181773	0	0.0669846	0.0848191	-0.0346175	-0.202562	-0.208601	-0.123992	0	-0.499015	-0.593675	0.00039883	0.0023195
ZMO1920	Uncharacterized protein	0	-0.145679	-0.116304	0.194344	0.399291	1.18165	0	0.439094	0.645779	0.000412148	0.00197332	0	-0.291251	-0.310458	-0.583522	-0.590079	-0.170427	0.0397261	0	-0.0211075	-0.946576	0.847673	0.85669
ZMO1921	Primosomal protein N' (EC 3.6.4.-) (ATP-dependent helicase PriA)	0	0.0662258	0.125814	0.217925	0.11577	-0.0541553	0	0.0410775	0.114359	0.03407	0.065215	0	-0.0703829	-0.122757	0.0653768	0.132983	0.158431	0.190954	0	0.170525	0.115507	0.00657344	0.0164873
ZMO1922	Capsule polysaccharide biosynthesis protein	0	0.00791968	-0.00374143	-0.0587623	-0.0905544	-0.23936	0	-0.128855	-0.170948	0.0136765	0.0313313	0	0.0923561	0.206494	0.151494	0.0460153	0.0420577	-0.00785229	0	-0.283705	-0.177954	0.000530463	0.00287145
ZMO1923	Sulfatase	0	0.00489307	-0.0105563	-0.0396464	-0.172018	0.012873	0	0.0354916	0.107902	0.327555	0.397029	0	-0.19051	-0.224193	0.0226608	0.0356968	0.0920381	0.0607022	0	-0.0704652	0.0256153	0.00136117	0.00567451
ZMO1924	Peptidase U32	0	-0.0859418	-0.28625	-0.417142	-0.801747	-1.11782	0	0.030482	-0.00817727	4.69186e-07	1.17892e-05	0	0.0917679	0.078564	0.0683545	-0.0904021	-0.0690404	-0.0689969	0	-0.346953	-0.117791	2.26e-05	0.000325779
ZMO1925	Peptidase U32	0	0.0806218	-0.060231	-0.308997	-0.867691	-1.31603	0	-0.00521089	-0.0373884	3.34508e-09	1.76509e-07	0	0.0344684	0.0871863	0.143056	0.0183778	0.0432858	0.0435468	0	-0.248752	-0.156992	5.26e-05	0.00055581
ZMO1927	Protease 4 (EC 3.4.21.-) (Endopeptidase IV) (Protease IV) (Signal peptide peptidase)	0	-0.0333065	-0.034892	0.0345137	0.102677	0.204152	0	0.0720987	0.0988967	0.0234433	0.0477616	0	0.0479253	0.175653	0.0315811	-0.0121457	0.0608102	0.0863559	0	-0.268093	-0.134856	1.3e-05	0.000228035
ZMO1928	10 kDa chaperonin (GroES protein) (Protein Cpn10)	0	0.0254849	0.283955	0.12229	0.100821	0.110103	0	0.263252	0.444714	0.0902395	0.144292	0	0.739025	1.32494	0.789533	-0.44527	-0.638304	-0.56052	0	-1.06682	-1.07609	0.0503742	0.0644953
ZMO1929	60 kDa chaperonin (GroEL protein) (Protein Cpn60)	0	-0.00465083	0.0784094	0.172886	0.170748	0.254149	0	0.138302	0.280657	0.000530007	0.00241092	0	0.745561	1.43287	0.857756	-0.350533	-0.528148	-0.606212	0	-0.875734	-1.17738	0.00910648	0.0201659
ZMO1932	Uncharacterized protein	0	-0.0666816	0.0229671	-0.0958128	-0.123221	0.0268771	0	0.0310666	-0.0575204	0.201072	0.269203	0	-0.378695	-0.977436	-0.816257	-0.809092	-0.387435	0.0372181	0	1.4259	0.469524	0.850102	0.858689
ZMO1933	Uncharacterized protein	0	-0.0385628	-0.0146306	-0.107762	-0.265635	-0.28186	0	-0.0110426	-0.0605329	0.000956403	0.0038232	0	0.0758575	0.119679	-0.205467	-0.320749	-0.104449	-0.0562923	0	0.122083	0.097926	0.845406	0.854855
ZMO1934	N-6 DNA methylase	0	-0.00489745	-0.16765	-0.113057	-0.112203	-0.0831231	0	-0.00870357	-0.0595735	0.14306	0.206251	0	0.116197	0.192208	-0.178953	-0.273989	-0.0682708	-0.0475479	0	-0.0991009	-0.23183	0.785295	0.799604
ZMO1944	Transcriptional regulator, GntR family with aminotransferase domain	0	0.0141016	-0.125542	-0.0789109	-0.0611125	0.23283	0	0.212916	0.291733	0.0185533	0.039354	0	-0.536341	-1.11713	-1.07376	-1.06547	-0.538514	0.0698947	0	2.18897	0.690555	0.865871	0.872299
ZMO1945	Phenazine biosynthesis protein PhzF family	0	0.0874357	-0.0398574	-0.135605	0.178313	0.526631	0	0.226213	0.118171	0.0295171	0.058102	0	-0.403432	-0.964112	-0.755028	-0.802781	-0.382237	0.0551192	0	1.6006	0.823631	0.760724	0.776678
ZMO1947	Endoribonuclease L-PSP	0	0.865884	-0.0366548	-0.563154	-0.087763	1.0052	0	0.448566	-0.352182	0.188476	0.255662	0	-0.226618	-0.0968115	-0.200906	-0.202303	-0.0582863	0.171796	0	0.034444	-0.121283	0.28952	0.310434
ZMO1948	YbaK/prolyl-tRNA synthetase associated region	0	0.0840262	0.349498	0.0330181	0.00609179	0.129291	0	-0.0496625	0.246549	0.153299	0.217644	0	-0.0566252	-0.111782	-0.15443	-0.212602	-0.0139589	0.230435	0	0.679763	0.147218	0.669176	0.688006
ZMO1949	Ribosyldihydronicotinamide dehydrogenase (Quinone) (EC 1.10.99.2)	0	-0.00908528	0.0561306	0.161541	0.114279	0.174316	0	-0.00496812	0.107244	0.156651	0.221211	0	-0.0589304	-0.0958962	-0.177874	-0.244289	0.0126384	0.220886	0	0.645873	0.0533387	0.642272	0.662495
ZMO1950	Aminotransferase (EC 2.6.1.-)	0	-0.042236	0.0699634	0.0574583	0.155024	0.228849	0	0.072045	0.172915	0.000751465	0.00312223	0	-0.689185	-1.24757	-1.02092	-1.17515	-0.609894	0.0013308	0	2.55316	1.08274	0.871939	0.877843
ZMO1952	3-methyl-2-oxobutanoate hydroxymethyltransferase 1 (EC 2.1.2.11) (Ketopantoate hydroxymethyltransferase 1) (KPHMT 1)	0	0.168979	0.214172	0.0876271	0.356595	0.661656	0	0.35023	0.730003	0.513342	0.568663	0	-0.4031	-0.622799	-0.752926	-0.893239	-0.369397	0.128415	0	1.40208	0.315238	0.855539	0.863583
ZMO1954	Pantothenate synthetase (PS) (EC 6.3.2.1) (Pantoate--beta-alanine ligase) (Pantoate-activating enzyme)	0	0.178157	0.181799	0.0838733	0.116843	0.148325	0	0.0359858	0.0531209	0.626703	0.667163	0	-0.0640469	-0.142152	0.0451517	0.136827	0.173057	0.234926	0	0.0796621	0.0578633	0.00499038	0.0138419
ZMO1955	Malate dehydrogenase (Oxaloacetate-decarboxylating) (EC 1.1.1.38)	0	-0.00390755	0.0424132	0.0271431	0.0411514	0.116256	0	0.0638851	0.162515	0.273889	0.343555	0	0.0123752	-0.148716	-0.0203744	-0.0282593	-0.0283072	0.0411526	0	-0.164773	0.0128232	0.000260572	0.00174172
ZMO1956	DNA repair protein RecN (Recombination protein N)	0	0.00200196	-0.0171414	0.0951853	0.101998	0.382059	0	0.0886369	0.153502	1.05554e-05	0.000116848	0	-0.0501143	-0.0379874	-0.000536954	-0.0119273	0.0568079	0.0954141	0	-0.0977175	-0.114854	0.00473989	0.0133959
ZMO1957	Glycosyl transferase group 1	0	-0.0115141	-0.0465541	-0.0190979	0.0105234	-0.00174361	0	-0.0488908	-0.0961533	0.813306	0.832702	0	-0.00181542	-0.0702818	0.0956485	0.139998	0.158621	0.152986	0	0.0658568	0.0937536	0.0115162	0.0233022
ZMO1958	Uncharacterized protein	0	-0.0734499	-0.0076647	-0.00782774	-0.103537	-0.273709	0	0.093602	0.232198	0.1394	0.20245	0	-0.0682773	-0.0678426	-0.0890714	-0.0843774	-0.0156392	0.1259	0	-0.191442	-0.113521	0.00259207	0.00893619
ZMO1959	Uncharacterized protein	0	0.0319194	0.0403123	0.139886	0.110859	0.214428	0	-0.0881487	-0.217143	0.00193404	0.00654187	0	-0.0238868	-0.0289098	0.152001	0.0347657	0.0305573	0.106244	0	-0.247394	0.0132947	1.06e-05	0.000201543
ZMO1960	Uncharacterized protein	0	0.0447398	0.0284438	0.276138	0.427236	0.531225	0	0.133183	0.102571	6.50461e-06	7.92061e-05	0	-0.0896607	0.0684589	0.363117	0.236546	0.253314	0.408236	0	0.0460672	-0.0258427	0.000510631	0.00279387
ZMO1961	Uncharacterized protein	0	0.180284	0.0907348	-0.0296309	0.138929	0.609904	0	-0.0687184	-0.0678586	0.000681091	0.00290692	0	0.0432789	0.168258	0.0440012	-0.0623122	0.0178252	0.00303363	0	-0.220186	0.158999	0.0143354	0.0269944
ZMO1962	Histidine kinase	0	0.102758	-0.0639805	0.0231832	0.356466	0.519347	0	-0.0227674	0.0785574	0.000104888	0.00069698	0	0.0304866	-0.0433131	0.083339	-0.0166871	0.0223426	0.0428407	0	-0.136621	0.196297	0.00215908	0.00788895
ZMO1963	Citrate synthase	0	-0.047684	0.00542369	-0.0145483	-0.0761856	-0.251072	0	0.143506	0.38145	0.00686447	0.0181713	0	0.0382401	-0.0817112	-0.0184774	0.0441756	0.095398	0.143068	0	-0.251502	-0.218279	0.000569309	0.00297986
ZMO1964	Glutamate--tRNA ligase 2 (EC 6.1.1.17) (Glutamyl-tRNA synthetase 2) (GluRS 2)	0	0.081776	0.0736247	0.0342055	-0.00404718	0.0517016	0	0.141176	0.146073	0.844047	0.857492	0	0.088359	-0.033884	-0.00928521	-0.0250117	0.0239889	0.0658039	0	-0.112854	0.0197508	0.00735027	0.0175942
ZMO1966	Uncharacterized protein	0	0.144853	0.197391	0.176993	0.139675	0.168174	0	0.0103987	0.0986875	0.574301	0.620559	0	-0.253962	-0.261194	0.0304055	-0.0327112	0.00567825	0.229129	0	-0.0170402	0.0804756	0.00261526	0.00893619
ZMO1967	Beta-lactamase (EC 3.5.2.6)	0	-0.188515	-0.220355	0.0406264	0.0703153	-0.0219604	0	0.0743289	0.0529988	0.105648	0.162212	0	-0.06298	-0.13843	-0.0900656	-0.11037	-0.0501166	0.0218489	0	-0.0193924	0.00793895	0.0110448	0.0227357
ZMO1969	Sel1 domain protein repeat-containing protein	0	-0.0736611	-0.0231463	0.0526405	0.194919	0.394105	0	0.00704107	0.155741	0.000145549	0.000886167	0	-0.0951573	-0.0279847	0.0775149	0.106438	0.247239	0.279571	0	-0.287897	-0.477349	6.92e-06	0.000149306
ZMO1970	3-methyl-2-oxobutanoate hydroxymethyltransferase 2 (EC 2.1.2.11) (Ketopantoate hydroxymethyltransferase 2) (KPHMT 2)	0	0.0743083	0.0594675	0.0897329	0.193067	0.368252	0	0.149729	0.22283	0.00334258	0.0101712	0	-0.00591887	-0.0188179	0.00771934	0.0155578	0.046533	0.12845	0	-0.0353637	-0.128858	0.0149121	0.027615
ZMO1974	Transcriptional regulator, ArgP, LysR family	0	0.225587	0.133813	0.190938	0.130125	0.341738	0	-0.0110896	0.070946	0.606001	0.648432	0	-0.183872	-0.327516	-0.0558632	0.080651	0.147817	0.221557	0	0.288557	0.265473	0.0145436	0.027222
ZMO1975	Ornithine cyclodeaminase/mu-crystallin	0	-0.0732166	0.0629942	0.0626108	0.0662234	0.105046	0	0.0701923	0.0286394	0.289669	0.36106	0	-0.0719932	-0.173061	-0.02471	0.0499467	0.102291	0.177181	0	0.0700124	0.0404578	0.0170592	0.03022
ZMO1976	Uncharacterized protein	0	0.103452	0.0751573	0.0463556	0.231008	0.721167	0	0.268557	0.248951	0.000192921	0.00109069	0	-0.0194779	-0.216475	-0.0364287	0.0215877	0.0713928	0.173653	0	0.159371	0.151164	0.032645	0.0459108
ZMO1978	ParB-like partition protein	0	-0.140191	0.0613035	-0.0598746	-0.0223516	0.106169	0	0.0284697	-0.0662574	0.264361	0.33452	0	-0.0933923	-0.15631	0.0134126	-0.220231	-0.0038607	0.226863	0	0.307322	0.367759	0.263561	0.28356
ZMO1979	Cobyrinic acid ac-diamide synthase	0	0.0584024	0.160158	0.41477	0.791008	0.999047	0	-0.000716705	-0.0822014	1.00717e-08	4.42877e-07	0	0.00386743	0.0619992	-0.0971818	-0.0750205	0.050839	0.0826243	0	-0.198311	-0.328566	0.0114327	0.0232572
ZMO1980	Ribosomal RNA small subunit methyltransferase G (EC 2.1.1.170) (16S rRNA 7-methylguanosine methyltransferase) (16S rRNA m7G methyltransferase)	0	0.0159217	0.163743	0.251997	0.200342	0.478639	0	-0.0302549	-0.0178568	0.00119411	0.0045337	0	-0.068014	0.0495615	0.0411654	0.0688047	0.152532	0.178298	0	-0.0756253	0.0839171	0.0038962	0.0116213
ZMO1981	tRNA uridine 5-carboxymethylaminomethyl modification enzyme MnmG (Glucose-inhibited division protein A)	0	0.101918	0.0997074	0.170048	0.329879	0.577363	0	0.0719369	0.0632937	2.85467e-05	0.000251052	0	0.0307777	0.291942	0.103919	0.0309415	0.180621	0.130561	0	0.0910091	-0.0504648	0.109351	0.125615
ZMO1984	Aldo/keto reductase	0	-0.0227086	0.0226565	-0.0244226	0.0145592	0.0747034	0	0.126363	0.280216	0.336452	0.40533	0	-0.100669	-0.232828	-0.0416561	0.0487457	0.0914172	0.193969	0	0.139349	0.0726704	0.0128133	0.0250209
ZMO1986	TonB-dependent receptor plug	0	0.124914	-0.0202344	-0.206675	0.156629	0.600414	0	0.0908912	-0.396663	0.227784	0.296776	0	-0.0951855	-0.0275282	0.157506	0.382483	0.117417	0.845115	0	0.246058	-0.0320597	0.00302897	0.00986584
ZMO1988	tRNA modification GTPase MnmE (EC 3.6.-.-)	0	-0.148406	-0.0731895	-0.0344035	0.0780833	0.146666	0	-0.0117441	-0.0645031	0.0219512	0.0454232	0	-0.0792635	-0.096842	-0.0968343	-0.0411436	0.0743763	0.133116	0	0.083737	-0.0457884	0.0501231	0.0642604
ZMO1989	Methylated-DNA/protein-cysteine methyltransferase	0	-0.118647	-0.195892	-0.392884	-0.199108	-0.188362	0	0.0759927	0.023262	0.0951798	0.150069	0	-0.0397987	-0.205868	0.00581243	0.141293	0.159603	0.230934	0	0.0251436	0.00638659	0.00251309	0.00879351
ZMO1992	Carboxymethylenebutenolidase (EC 3.1.1.45)	0	0.0460925	0.22073	0.559723	0.510895	0.48925	0	0.0226659	0.518878	0.000187962	0.0010703	0	-0.0260983	0.0848409	0.248178	0.110135	0.13109	0.322681	0	0.0201461	-0.168681	0.00128874	0.00546564
ZMO1993	Alcohol dehydrogenase GroES domain protein	0	0.0475395	0.105052	0.270739	0.253607	0.242098	0	-0.0342896	0.273975	0.00151865	0.00539019	0	0.0812857	0.143075	0.153034	0.114723	0.16926	0.277427	0	0.00198084	-0.0279697	0.00342959	0.0106517
ZMO1996	Transcription termination factor Rho (EC 3.6.4.-) (ATP-dependent helicase Rho)	0	-0.0159508	-0.0547398	-0.0897981	-0.0947524	0.175245	0	0.116495	0.0612847	0.0205321	0.0429357	0	0.30341	0.713016	-0.0727602	-0.278914	-0.208097	-0.528155	0	-0.609233	-0.330607	1.08e-05	0.000202653
ZMO1997	Uncharacterized protein	0	-0.103367	-0.215654	-0.42078	-0.256671	-0.282379	0	-0.173869	-0.116383	0.183579	0.250738	0	0.168852	0.581169	0.176193	-0.135668	-0.126064	-0.185453	0	-0.585066	-0.390286	0.105195	0.121281
ZMO1998	Uroporphyrinogen decarboxylase (UPD) (URO-D) (EC 4.1.1.37)	0	-0.156004	0.0539557	-0.00528518	-0.101185	-0.0279044	0	0.0375495	0.156587	0.344047	0.413222	0	0.0315826	0.0611693	-0.00110882	0.0391287	0.122917	0.157555	0	0.0818796	0.0107544	0.0525157	0.0666087
ZMO2002	30S ribosomal protein S12	0	-0.000663537	0.024623	-0.066556	-0.19345	-0.183211	0	0.0669316	0.0465743	0.000702362	0.0029808	0	0.643563	0.793537	-0.285447	-0.854831	-0.777637	-1.44991	0	-0.733031	-0.0921625	0.00158979	0.00633248
ZMO2003	30S ribosomal protein S10	0	0.076996	0.106429	-0.0373229	-0.136405	-0.219265	0	0.0619666	0.170809	0.070242	0.117045	0	0.728168	1.01615	-0.0400778	-0.512726	-0.356792	-1.0863	0	-0.693824	-0.575612	0.000129958	0.00104627
ZMO2004	30S ribosomal protein S19	0	0.0957301	0.181785	-0.0729216	-0.239194	-0.300611	0	-0.109105	-0.198647	0.000573912	0.00255197	0	0.648959	0.768551	-0.186306	-0.535946	-0.439765	-0.736372	0	-0.430581	-0.327686	0.00118506	0.00512897
ZMO2005	ATP synthase protein I	0	-0.057488	-0.367387	-0.174224	-0.373024	-0.961965	0	-0.502628	-0.160529	0.00347147	0.0104673	0	0.0759467	0.0989988	-0.498821	-1.07216	-1.00326	-1.08612	0	-1.02798	-1.08724	0.0196075	0.0327873
ZMO2006	Protein translocase subunit SecE	0	-0.314563	-0.322628	-0.206273	-0.305232	-0.570903	0	-0.345978	-0.640664	0.384542	0.453937	0	0.555126	0.536773	-0.0311539	-0.631939	-0.435187	-0.342781	0	-0.943528	-0.934634	0.00375809	0.0113867
ZMO2007	Uncharacterized protein	0	0.0520017	0.0209487	0.117466	0.0995917	0.127135	0	0.0158665	-0.0615485	0.265277	0.33505	0	-0.011671	-0.239059	-0.00129661	0.00272287	-0.0329705	-0.0416125	0	0.117747	0.263643	0.0064751	0.0163817
ZMO2009	Uncharacterized protein	0	0.596804	1.81488	2.07957	2.09547	1.91557	0	1.0511	1.64245	0.00413077	0.0121093	0	0.413478	0.89632	-0.523064	-0.832896	-1.18001	-0.588203	0	-1.18131	-2.15161	0.0182649	0.031208
ZMO2012	Uncharacterized protein	0	0.357243	-0.0422248	0.0200047	-0.0839507	0.0416935	0	0.429376	-0.269751	0.223816	0.293052	0	-0.134802	-0.143001	-0.193633	-0.117456	-0.130882	-0.0459342	0	-0.0407162	-0.0990099	0.0610912	0.0754702
ZMO2014	Uncharacterized protein	0	0.0346874	0.0827581	-0.103478	-0.412093	-0.501187	0	-0.132178	-0.157626	0.000274102	0.00145605	0	0.0790067	0.152117	0.0837196	-0.188037	-0.177881	-0.273859	0	-0.336536	-0.124406	0.00949307	0.020732
ZMO2015	Uncharacterized protein	0	-0.0470144	0.00557858	-0.0236928	-0.0328436	0.0707578	0	0.0620983	0.113367	0.453201	0.514647	0	0.283257	0.382603	0.270788	-0.181113	-0.194247	-0.332976	0	-0.336907	-0.085046	0.0307226	0.0438895
ZMO2017	Capsule biosynthesis phosphatase	0	0.0101315	-0.00459719	-0.106605	-0.145593	-0.147239	0	0.0345987	0.0908965	0.0195212	0.0412027	0	-0.0944861	-0.266747	-0.100518	-0.254038	-0.246277	-0.233551	0	-0.152098	0.118189	0.000224526	0.00155693
ZMO2023	MltA domain protein	0	0.0702215	0.11076	0.0630022	0.0875974	0.114777	0	-0.192604	-0.0745185	0.651611	0.689505	0	0.0865657	0.527974	0.344052	0.169787	0.114026	-0.0703654	0	-0.13242	0.118149	4.75e-06	0.000118873
ZMO2025	Biopolymer transport protein ExbD/TolR	0	-0.0878911	-0.00297431	0.214762	0.513768	0.715507	0	0.280459	0.243661	8.5574e-06	9.96056e-05	0	0.305828	0.298632	-0.218319	-0.541996	-0.492817	-0.883695	0	-0.572426	0.119681	0.197754	0.216435
ZMO2026	Uncharacterized protein	0	-0.339351	-0.410886	-0.433982	-0.472529	-0.901048	0	-0.363592	-0.247145	0.147361	0.210535	0	-0.0230237	-0.119001	0.00197318	-0.0498919	-0.113918	-0.0554238	0	-0.0462112	0.0586656	0.0219482	0.0349965
ZMO2031	50S ribosomal protein L32	0	0.241124	0.391735	-0.0587208	-0.194108	-0.469564	0	-0.107818	-0.103345	0.0293171	0.0577945	0	0.138765	0.360897	-0.583538	-1.03198	-0.931856	-1.36754	0	-0.875983	-0.26648	0.00230773	0.008273
ZMO2033	Transcriptional regulator, XRE family	0	-0.285376	-0.39504	-0.0251297	0.0636032	0.401695	0	0.056146	0.0140941	0.0306642	0.0597802	0	0.0674377	0.136358	-0.0834936	-0.112676	-0.132177	0.110252	0	-0.093574	-0.142805	0.310603	0.332102
ZMO2038	Thioesterase superfamily protein	0	0.0205626	0.265219	0.0241051	-0.311301	-0.422639	0	-0.207638	0.34513	0.000285178	0.00148989	0	-0.23893	-0.306262	-0.443737	-0.72001	-0.342021	0.101707	0	1.08747	0.440261	0.917839	0.920261
X1511	Uncharacterized protein	0	0.00076594	0.105551	0.156222	0.156202	0.11254	0	0.118236	0.19596	0.436238	0.501135	0	NA	NA	NA	NA	NA	NA	0	NA	NA	NA	NA
X1512	Uncharacterized protein	0	0.0943577	0.0259792	0.0859945	0.367631	0.719227	0	0.335395	0.38412	0.000830441	0.00341452	0	NA	NA	NA	NA	NA	NA	0	NA	NA	NA	NA
X1513	Uncharacterized protein	0	-0.00347019	-0.0693988	0.0698462	0.0967755	0.555306	0	0.163933	0.373384	6.93791e-07	1.66405e-05	0	NA	NA	NA	NA	NA	NA	0	NA	NA	NA	NA
X1514	Uncharacterized protein	0	-0.0889348	0.0693205	0.0421869	0.0170843	0.116357	0	0.135515	0.0973893	0.00436009	0.0126642	0	NA	NA	NA	NA	NA	NA	0	NA	NA	NA	NA
X1515	Uncharacterized protein	0	0.689152	0.699789	0.906715	0.987221	-0.668794	0	-0.344021	-2.16081	0.292865	0.36447	0	NA	NA	NA	NA	NA	NA	0	NA	NA	NA	NA
X1517	Uncharacterized protein	0	-0.605373	-0.704897	-0.727661	-0.740168	-1.29321	0	0.242103	0.181934	0.0313243	0.0609919	0	NA	NA	NA	NA	NA	NA	0	NA	NA	NA	NA
X1518	Uncharacterized protein	0	-0.0636826	-0.113368	-0.123049	-0.284228	-0.101912	0	-0.117215	-0.124513	0.666038	0.701023	0	NA	NA	NA	NA	NA	NA	0	NA	NA	NA	NA
X1519	Uncharacterized protein	0	-0.110317	-0.317561	-0.150265	-0.0967418	-0.229604	0	-0.300623	-0.418402	0.395866	0.465569	0	NA	NA	NA	NA	NA	NA	0	NA	NA	NA	NA
X1520	Uncharacterized protein	0	0.0699646	0.0601529	-0.0303865	-0.104686	0.0922982	0	0.107046	0.0554686	0.545234	0.596892	0	NA	NA	NA	NA	NA	NA	0	NA	NA	NA	NA
X1521	Uncharacterized protein	0	0.134033	-0.0016727	-0.104137	-0.0654737	-0.102651	0	-0.0934796	-1.84325	0.656815	0.693159	0	NA	NA	NA	NA	NA	NA	0	NA	NA	NA	NA
[truncated: 343 more rows]
