# Supplementary material for: Systems-Level Analysis of Oxygen Exposure in Zymomonas mobilis: Implications for Isoprenoid Production
Source: mSystems. 2019 Feb 12;4(1):e00284-18. doi: 10.1128/mSystems.00284-18 (PMC6372839; doi:10.1128/mSystems.00284-18)
Supplement: TABLE S3 [file mSystems.00284-18-st003.xlsx]

## Sheet: Table_S3
key:
intracellular metabolite extreaction
proteomics extraction
RNA extraction
extracellular metabolite extraction
samples transferred to O2 at t = 0
samples anaerobic for entire timecourse
number indicates # of replicates
	Experiment #1 - metabolomics alongside proteomics
time after transfer to oxygen	t = 0	1	5	10	15	30	45	60	120
intracellular O2	3	3	3	3	3	3	3	3	3
intracellular An controls	2					2		2	2
proteomics O2	3		3		3	3		3	3
proteomics An controls	2							2	2
	Experiment #2 - metabolomics alongside RNAseq
	t = 0	1	5	10	15	30	45	60	120
intracellular O2	4		4		4	4	4	4	4
intracellular An controls	3							3	3
RNAseq O2	4		4		4	4	4	4	4
RNAseq An controls	3							3	3
	Experiment #3 - intracellular and extracellular metabolites
	t = 0	1	5	10	15	30	45	60	120
intracellular O2	3		3	3	3	3	3	3	3
intracellular An controls	2					2		2	2
extracellular O2	3		3	3	3	3	3	3	3
extracellular An controls	2					2		2	2
	Experiment #4 - intracellular metabolites with special scan for IDP/DMADP
	t = 0	1	5	10	15	30	45	60	120
intracellular O2	3	3	3		3	3		3	3
intracellular An controls	2					2		2	2
	*these samples were analyzed by LC-MS twice, once to measure IDP/DMADP specifically and once to measure all other metabolites*
